# Supplementary material for: Extensive horizontal gene transfers between plant pathogenic fungi
Source: BMC Biol. 2016 May 23;14:41. doi: 10.1186/s12915-016-0264-3 (PMC4876562; doi:10.1186/s12915-016-0264-3)
Supplement: Additional file 11: — Single-gene trees (Newick format) for the final sets of horizontal gene transfer (HGTs) that are transferred between Magnaporthales (using M. incrustans and O. dolichostomum as references) and Colletotrichum and those correspond to HGT types II–IV. (TXT 1064 kb) [file 12915_2016_264_MOESM11_ESM.txt]

This file contains the phylogenetic trees 
1) for the 93 validated M. incrustans HGTs listed in Additional file 5,
2) and for the 51 validated O. dolichostomum HGTs listed in Additional file 8.
Magnaporthales-Colletotrichum HGTs are assumed if the query genes (M. incrustans 
or O. dolichostomum genes) and its Magnaporthales orthologs have a sister
relationship to Colletotrichum homologs (with >=85 support).
#Genes											trees
Magnaporthiopsis_incrustans.scf108_47.g25.tree	(Chromalveolata.Dinoflagellates-Symbiodinium_minutum.v1.2.030229.t1:0.619309,Chromalveolata.Rhizaria-Bigelowiella_natans_42846_e_gw1.68.37.1:0.389097,((((Plantae.Viridiplantae-Aquilegia_coerulea.Aquca_006_00248.2:0.065069,Plantae.Viridiplantae-Oryza_sativa_Japonica_Group.GI.115477687:0.114467)100:0.312708,Plantae.Rhodophyta-Galdieria_sulphuraria_stig_27.Gs33520.1:0.279313)53:0.072101,(((Plantae.Rhodophyta-Pyropia_yezoensis.ctg10207_g2440:0.223072,Plantae.Rhodophyta-Chondrus_crispus_T00005198001:0.311038)94:0.034995,Plantae.Rhodophyta-Pyropia_yezoensis.ctg9033_g2146:0.295978)93:0.042572,(((Plantae.Viridiplantae-Bathycoccus_prasinos.Bathy04g00180:0.584685,Plantae.Viridiplantae-Coccomyxa_subellipsoidea_3463.Genemark1.7498_g:0.312469)81:0.116606,((Plantae.Viridiplantae-Aquilegia_coerulea.Aquca_020_00110.1:0.144306,((Plantae.Viridiplantae-Arabidopsis_thaliana.GI.30689347:0.175895,Plantae.Viridiplantae-Vitis_vinifera.GI.225430293:0.057046)69:0.029906,Plantae.Viridiplantae-Glycine_max.Glyma06g07180.1:0.136298)61:0.021085)88:0.043987,((Plantae.Viridiplantae-Selaginella_moellendorffii.GI.302753676:0.206484,Plantae.Viridiplantae-Physcomitrella_patens_patens.GI.168056743:0.325190)86:0.082968,Plantae.Viridiplantae-Mimulus_guttatus.mgv1a010472m:0.152159)79:0.014652)91:0.180414)97:0.258087,((((Opisthokonta.Fungi-Laccaria_bicolor_S238N-H82.GI.170113732:0.575936,Opisthokonta.Fungi-Coprinopsis_cinerea_okayama7130.GI.169855403:0.311177)99:0.120156,Opisthokonta.Fungi-Postia_placenta_Mad-698-R.GI.242213349:0.254132)100:0.610896,Magnaporthales-Ophioceras_leptosporum.CBS89470A014_S3_L001_R1_001_.contig_18436:0.790059)97:0.122441,((Opisthokonta.Fungi-Glarea.GI.636748119:0.459166,(Opisthokonta.Fungi-Glarea.GI.636761465:0.437502,((((((Opisthokonta.Fungi-Myceliophthora.GI.367029981:0.392898,(Opisthokonta.Fungi-Sporothrix_schenckii.GI.550809010:0.297503,Opisthokonta.Fungi-Eutypa_lata_UCREL1.GI.629640036:0.475054)75:0.146148)70:0.120258,((Opisthokonta.Fungi-Sporothrix_schenckii.GI.550806850:0.000001,Opisthokonta.Fungi-Sporothrix_brasiliensis.GI.748543508:0.022324)100:0.181503,Magnaporthales-Ophioceras_leptosporum.CBS89470A014_S3_L001_R1_001_.contig_19102:0.263192)40:0.047789)31:0.023151,((Opisthokonta.Fungi-Podospora_anserina_S_mat_.GI.171695770:0.342905,(((Magnaporthales-Pyricularia_oryzae.MGG_14940:0.307859,(Magnaporthales-Ophioceras_dolichostomum.scf170-processed-gene-0.33:0.210207,((Magnaporthales-Macgarvieomyces_juncicola.CBS61082A013_S2_L001_R1_001_.contig_4982:0.081201,Magnaporthales-Pyricularia_oryzae.MGG_07790:0.091419)98:0.048683,(((Magnaporthales-Omnidemptus_affinis.ATCC200212.contig_5385:0.039868,((Magnaporthales-Pseudophialophora_schizachyrii.AL3S4.contig_575:0.061798,(Magnaporthales-Buergenerula_spartinae.ATCC22848.contig_3064:0.067718,Magnaporthales-Nakataea_oryzae.scf231-processed-gene-0.25:0.011497)85:0.009075)79:0.025087,(Magnaporthales-Magnaporthiopsis_rhizophila.scf19-processed-gene-0.134:0.013907,Magnaporthales-Magnaporthiopsis_incrustans.scf108_47.g25:0.008722)100:0.040871)100:0.039240)91:0.015614,(((Opisthokonta.Fungi-Colletotrichum_orbiculare.GI.477536636:0.096281,(Opisthokonta.Fungi-Colletotrichum_sublineola.GI.640921791:0.036647,Opisthokonta.Fungi-Colletotrichum_graminicola.GLRG_09508T0:0.035720)98:0.010268)100:0.010035,Opisthokonta.Fungi-Colletotrichum_gloeosporioides.GI.596688292:0.043672)98:0.013655,Opisthokonta.Fungi-Colletotrichum_fioriniae_PJ7.GI.615440116:0.037561)100:0.031500)89:0.065501,Magnaporthales-Pyricularia_longispora.CBS125232.contig_8499:0.061805)94:0.060975)98:0.035903)48:0.046874)68:0.013840,Opisthokonta.Fungi-Togninia_minima_UCRPA7.GI.631248663:0.107081)69:0.046946,(Opisthokonta.Fungi-Diaporthe_longicolla.g6387.t1:0.030849,Opisthokonta.Fungi-Diaporthe_ampelina.g8565.t1:0.013711)100:0.102743)72:0.031329)44:0.050908,Opisthokonta.Fungi-Pestalotiopsis_fici_W106-1.GI.630012209:0.175640)34:0.076807)25:0.038354,(Opisthokonta.Fungi-Eutypa_lata_UCREL1.GI.629657975:0.385881,(Opisthokonta.Fungi-Verticillium_dahliae_VdLs.17.GI.697090243:0.028280,Opisthokonta.Fungi-Verticillium_tricorpus.g9227.t1:0.032759)99:0.101488)50:0.058168)48:0.024240,(Opisthokonta.Fungi-Verticillium_tricorpus.g7639.t1:0.328013,((Opisthokonta.Fungi-Leptosphaeria_maculans_JN3.GI.396458761:0.062407,Opisthokonta.Fungi-Phaeosphaeria_nodorum_SN15.GI.169620674:0.064701)99:0.024664,Opisthokonta.Fungi-Bipolaris.GI.627919121:0.028730)100:0.266808)81:0.092170)59:0.060308,Opisthokonta.Fungi-Coniosporium.GI.667832986:0.359984)77:0.066588)77:0.022648)95:0.099394,(Opisthokonta.Fungi-Endocarpon_pusillum_Z07020.GI.629644082:0.467172,(Opisthokonta.Fungi-Coniosporium.GI.667829330:0.130248,Opisthokonta.Fungi-Glarea.GI.636752913:0.359437)97:0.179648)99:0.102415)99:0.301162)100:0.552452)100:0.488613)72:0.063777)84:0.028425,((Plantae.Viridiplantae-Coccomyxa_subellipsoidea_5270.estExt_Genewise1.C_220111:0.285145,Plantae.Viridiplantae-Vitis_vinifera.GI.225459591:0.044203)98:0.105716,Plantae.Viridiplantae-Selaginella_moellendorffii.GI.302792603:0.107595)100:0.226648)99:0.265471);
Magnaporthiopsis_incrustans.scf113_40.g13.tree	(Bacteria.Actinobacteria-Brevibacterium_linens_BL2.GI.260905923:0.355503,(Bacteria.Actinobacteria-Mobiluncus.GI.306819048:0.231606,Bacteria.Actinobacteria-Actinobaculum_massiliae_ACS-171-V-Col2.GI.427390718:0.190067)100:0.137400,((Bacteria.Firmicutes-Clostridium_carboxidivorans_P7.GI.296186301:0.476852,((Bacteria.Firmicutes-Veillonella_ratti_ACS-216-V-Col6b.GI.427412748:0.328281,(Bacteria.Firmicutes-Acetonema.GI.338811233:0.274167,Bacteria.Firmicutes-Pelosinus_fermentans_B3.GI.421059110:0.172909)87:0.058714)100:0.111866,Bacteria.Firmicutes-Clostridium_carboxidivorans_P7.GI.296185307:0.374516)89:0.039677)92:0.027316,((((Bacteria.Proteobacteria-Acinetobacter_baumannii_AB_2008-15.GI.459039789:0.452098,((Bacteria.Proteobacteria-Comamonas_testosteroni_KF-1.GI.221066881:0.164807,Bacteria.Proteobacteria-Lautropia.GI.319945441:0.144563)82:0.049284,(Bacteria.Proteobacteria-Morganella_morganii_morgani.GI.455739901:0.056421,(Bacteria.Proteobacteria-Yersinia_pestis_biovar_Orientalis_.GI.165936285:0.055297,Bacteria.unclassified-Plautia_stali_symbiont.GI.329297912:0.073413)100:0.076400)100:0.065050)100:0.122751)90:0.042169,Bacteria.Proteobacteria-Laribacter_hongkongensis_HLHK9.GI.226939362:0.436653)100:0.089080,Bacteria.Firmicutes-Bacillus_thuringiensis_serovar_thuringiensis_.GI.228973060:0.290421)95:0.062061,(((Bacteria.BacteroidetesChlorobi-Myroides.GI.423325755:0.386799,Bacteria.Firmicutes-Catellicoccus_marimammalium_M35043.GI.424780504:0.328284)100:0.081239,Bacteria.Firmicutes-Listeria_monocytogenes_FSL_J1-208.GI.422808885:0.184914)100:0.122800,((Opisthokonta.Fungi-Cryptococcus_neoformans_var_neoformans_JEC.GI.58267864:0.399546,Opisthokonta.Fungi-Puccinia_graminis_f_sp_tritici_CRL_75-36-700-.GI.403169563:0.427855)100:0.348919,(Opisthokonta.Fungi-Schizosaccharomyces_pombe_972h-.GI.19113140:0.623093,((((Opisthokonta.Fungi-Malassezia.GI.164661725:0.722425,Opisthokonta.Fungi-Malassezia.GI.164661721:0.403755)99:0.122288,Opisthokonta.Fungi-Malassezia.GI.164661723:0.406580)100:0.154888,Opisthokonta.Fungi-Ustilago.GI.71003648:0.378623)100:0.184213,((((Opisthokonta.Fungi-Schizophyllum_commune_H4-8.GI.302675088:0.218314,(Opisthokonta.Fungi-Coprinopsis_cinerea_okayama7130.GI.169857137:0.108163,Opisthokonta.Fungi-Laccaria_bicolor_S238N-H82.GI.170118923:0.145482)99:0.100151)100:0.219117,((Opisthokonta.Fungi-Marssonina_brunnea_f_sp_multigermtubi_MB_m1.GI.597586611:0.381205,((Opisthokonta.Fungi-Monacrosporium_haptotylum.Monha1.7091:0.432069,Opisthokonta.Fungi-Glarea.GI.636766259:0.134619)48:0.037150,(((Opisthokonta.Fungi-Bipolaris.GI.627837744:0.089205,Opisthokonta.Fungi-Leptosphaeria_maculans_JN3.GI.396478815:0.102140)100:0.149580,((((((((Opisthokonta.Fungi-Eutypa_lata_UCREL1.GI.629654167:0.186880,Opisthokonta.Fungi-Pestalotiopsis_fici_W106-1.GI.630024551:0.111359)78:0.063839,((Opisthokonta.Fungi-Metarhizium_majus.GI.743666299:0.208563,Opisthokonta.Fungi-Metarhizium.GI.629701633:0.061136)100:0.067839,((Magnaporthales-Ophioceras_dolichostomum.scf50-snap-gene-0.185:0.074852,Magnaporthales-Pseudophialophora_panicorum.CM3m7.contig_120:0.087661)50:0.028439,Magnaporthales-Pyricularia_grisea.M82.contig_3079:0.089605)100:0.089359)55:0.023898)70:0.011640,(Opisthokonta.Fungi-Ophiostoma_piceae.GI.512193597:0.132411,(Opisthokonta.Fungi-Sporothrix_schenckii.GI.550811446:0.016435,Opisthokonta.Fungi-Sporothrix_brasiliensis.GI.748536101:0.007967)100:0.057316)100:0.085564)69:0.022130,Opisthokonta.Fungi-Togninia_minima_UCRPA7.GI.631249165:0.063948)47:0.016716,((Opisthokonta.Fungi-Myceliophthora.GI.367034966:0.140634,Opisthokonta.Fungi-Podospora_anserina_S_mat_.GI.171688854:0.078798)99:0.039551,Opisthokonta.Fungi-Chaetomium_thermophilum_var_thermophilum_D.GI.576033710:0.074480)100:0.062742)49:0.020270,(Opisthokonta.Fungi-Diaporthe_longicolla.g14691.t1:0.038277,Opisthokonta.Fungi-Diaporthe_ampelina.g8679.t1:0.026397)100:0.074468)79:0.025357,(((Magnaporthales-Ophioceras_dolichostomum.scf290-snap-gene-0.57:0.218796,Magnaporthales-Pseudohelonectia_lignicola.scf163-processed-gene-0.14:0.149583)100:0.080153,(Opisthokonta.Fungi-Colletotrichum_graminicola.GLRG_09805T0:0.058670,(Opisthokonta.Fungi-Colletotrichum_fioriniae_PJ7.GI.615476069:0.021422,Opisthokonta.Fungi-Colletotrichum_higginsianum.GI.380475357:0.049258)99:0.032398)100:0.059953)54:0.011048,((Magnaporthales-Gaeumannomyces_graminis_var.avenae.CBS18765.contig_743:0.037777,(Magnaporthales-Magnaporthiopsis_rhizophila.scf22-augustus-gene-0.434:0.012429,Magnaporthales-Magnaporthiopsis_incrustans.scf113_40.g13:0.003209)100:0.057818)100:0.073001,(Magnaporthales-Pyricularia_grisea.M82.contig_1906:0.053743,Magnaporthales-Macgarvieomyces_juncicola.CBS61082A013_S2_L001_R1_001_.contig_500:0.109304)100:0.058312)99:0.072608)100:0.085344)87:0.034109,Opisthokonta.Fungi-Aspergillus_terreus_NIH2624.GI.115397765:0.146982)84:0.021306)83:0.023958,((Opisthokonta.Fungi-Marssonina_brunnea_f_sp_multigermtubi_MB_m1.GI.597587101:0.219582,Opisthokonta.Fungi-Cyphellophora.GI.671380928:0.109562)95:0.034222,(Opisthokonta.Fungi-Fusarium_solani_mpVI_77-13-4.GI.302901527:0.137992,Opisthokonta.Fungi-Cyphellophora.GI.671149866:0.209035)100:0.068751)99:0.083760)100:0.048029)48:0.018109)68:0.052911,Opisthokonta.Fungi-Neofusicoccum_parvum_UCRNP2.GI.615425900:0.124859)100:0.141737)100:0.260371,((Opisthokonta.Fungi-Schizosaccharomyces_pombe_972h-.GI.19115228:0.080773,Opisthokonta.Fungi-Schizosaccharomyces_pombe_972h-.GI.429243820:0.160120)100:0.389575,Opisthokonta.Fungi-Monacrosporium_haptotylum.Monha1.9507:0.300571)93:0.121558)79:0.020349,(((Opisthokonta.Fungi-Yarrowia_lipolytica_CLIB122.GI.50548379:0.186075,Opisthokonta.Fungi-Yarrowia_lipolytica_CLIB122.GI.50548931:0.076025)100:0.097850,Opisthokonta.Fungi-Yarrowia_lipolytica_CLIB122.GI.50547259:0.163463)100:0.235425,(Opisthokonta.Fungi-Pestalotiopsis_fici_W106-1.GI.630006805:0.250519,Opisthokonta.Fungi-Tuber_melanosporum_Mel28.GI.296411889:0.173224)97:0.071217)94:0.091818)87:0.067058)89:0.113774)100:0.314796)100:0.637363)81:0.036240)94:0.072960)100:0.131880);
Magnaporthiopsis_incrustans.scf113_40.g27.tree	(Opisthokonta.Fungi-Monacrosporium_haptotylum.Monha1.6480:0.581879,Opisthokonta.Fungi-Monacrosporium_haptotylum.Monha1.6403:0.470705,(((((Opisthokonta.Fungi-Colletotrichum_orbiculare.GI.477537252:1.259076,Opisthokonta.Fungi-Colletotrichum_fioriniae_PJ7.GI.615473051:1.318191)88:0.179442,(Opisthokonta.Fungi-Endocarpon_pusillum_Z07020.GI.629656119:1.805132,(((Opisthokonta.Fungi-Metarhizium.GI.629729262:0.636119,Opisthokonta.Fungi-Neosartorya.GI.119482479:0.559572)100:0.544260,Opisthokonta.Fungi-Fusarium_solani_mpVI_77-13-4.GI.302920285:1.183187)100:0.406525,(((((Opisthokonta.Fungi-Cryphonectria_parasitica.Crypa1.72928:0.555208,Opisthokonta.Fungi-Diaporthe_ampelina.g179.t1:0.388375)100:0.299900,Opisthokonta.Fungi-Pestalotiopsis_fici_W106-1.GI.630033441:0.672029)85:0.095125,(Opisthokonta.Fungi-Eutypa_lata_UCREL1.GI.629669965:0.427293,Opisthokonta.Fungi-Pestalotiopsis_fici_W106-1.GI.630006131:0.584175)91:0.118194)100:0.489346,Opisthokonta.Fungi-Diaporthe_longicolla.g10169.t1:0.857122)77:0.108371,(Magnaporthales-Pseudohelonectia_lignicola.scf173-processed-gene-0.60:1.208693,((Opisthokonta.Fungi-Colletotrichum_gloeosporioides.GI.596705415:0.214327,(Opisthokonta.Fungi-Colletotrichum_fioriniae_PJ7.GI.615451523:0.156357,(Opisthokonta.Fungi-Colletotrichum_sublineola.GI.640915369:0.029535,Opisthokonta.Fungi-Colletotrichum_graminicola.GLRG_09428T0:0.081447)100:0.132860)100:0.088948)100:0.214335,((((Magnaporthales-Macgarvieomyces_juncicola.CBS61082A013_S2_L001_R1_001_.contig_9593:0.310483,(Magnaporthales-Xenopyricularia_zizaniicola.CBS132356A019_S4_L001_R1_001_.contig_4918:0.059755,Magnaporthales-Pyricularia_oryzae.MGG_02132:0.056749)74:0.008689)46:0.000001,Magnaporthales-Macgarvieomyces_juncicola.CBS61082A013_S2_L001_R1_001_.contig_12271:0.173145)82:0.063203,Magnaporthales-Macgarvieomyces_juncicola.CBS61082A013_S2_L001_R1_001_.contig_12147:0.284093)97:0.150093,((Magnaporthales-Magnaporthiopsis_incrustans.scf113_40.g27:0.308785,Magnaporthales-Pyricularia_longispora.CBS125232.contig_12667:0.193396)47:0.016132,((Magnaporthales-Ophioceras_commune.M91A005_S1_L001_R1_001_.contig_12201:0.150077,(Magnaporthales-Ophioceras_commune.M91A005_S1_L001_R1_001_.contig_12709:0.118765,Magnaporthales-Ophioceras_dolichostomum.scf517-processed-gene-0.12:0.119005)86:0.010781)97:0.071232,Magnaporthales-Pseudohelonectia_lignicola.scf59-augustus-gene-0.150:0.179082)95:0.050111)95:0.094171)99:0.196769)100:0.454187)88:0.176243)100:0.355557)95:0.087599)98:0.113761)98:0.163399,Opisthokonta.Fungi-Endocarpon_pusillum_Z07020.GI.629637984:0.932781)89:0.144123,(Opisthokonta.Fungi-Leptosphaeria_maculans_JN3.GI.396462376:0.429058,(Opisthokonta.Fungi-Bipolaris_zeicola_26-R-13.GI.628243845:0.062224,Opisthokonta.Fungi-Bipolaris_sorokiniana_ND90Pr.GI.628084332:0.084722)100:0.365466)100:0.791366)100:0.249366,(Opisthokonta.Fungi-Monacrosporium_haptotylum.Monha1.10787:0.335998,Opisthokonta.Fungi-Monacrosporium_haptotylum.Monha1.680:0.384917)100:0.508093)100:0.659480);
Magnaporthiopsis_incrustans.scf114_41.g13.tree	(Excavata.Heterolobosea-Naegleria_gruberi.jgiNaegr1.48198:3.577897,((Bacteria.Actinobacteria-Citricoccus_sp_CH26A.GI.378548583:1.657243,(((Archaea.Euryarchaeota-Natrialba.GI.289580436:1.481032,Archaea.Euryarchaeota-Halosarcina.GI.448415907:0.695345)100:0.413167,(Bacteria.Nitrospirae-Candidatus_Nitrospira_defluvii.GI.302037543:0.727364,(Bacteria.Cyanobacteria-Cyanothece.GI.307151908:0.510081,((Bacteria.Cyanobacteria-Coleofasciculus.GI.254409884:0.570006,Bacteria.Cyanobacteria-Moorea_producens_3L.GI.332709069:0.580971)89:0.133861,Bacteria.Cyanobacteria-Cylindrospermum.GI.434402797:0.364371)92:0.098866)98:0.217724)100:0.493214)98:0.228155,(Bacteria.Firmicutes-Brevibacillus_sp_BC25.GI.398815254:1.273364,(Bacteria.Cyanobacteria-Moorea_producens_3L.GI.332706530:0.418616,(Bacteria.Cyanobacteria-Anabaena.GI.440679910:0.275912,Bacteria.Cyanobacteria-Calothrix.GI.427718439:0.360889)100:0.212956)100:0.632844)100:0.407493)99:0.255368)99:0.242027,(Bacteria.BacteroidetesChlorobi-Microscilla.GI.124002011:0.952446,Bacteria.BacteroidetesChlorobi-Microscilla.GI.124008217:2.177717)100:0.918124)100:0.401027,(((((((Plantae.Viridiplantae-Physcomitrella_patens_patens.GI.168060686:2.495683,(Plantae.Viridiplantae-Physcomitrella_patens_patens.GI.168011765:1.206387,Plantae.Viridiplantae-Physcomitrella_patens_patens.GI.168019678:0.650675)98:0.321416)94:0.227199,(((Chromalveolata.Dinoflagellates-Symbiodinium_minutum.v1.2.024369.t1:0.942709,Chromalveolata.Stramenopiles-Thalassiosira_pseudonana_CCMP.GI.223994537:0.916696)100:0.422937,Chromalveolata.Rhizaria-Bigelowiella_natans_88148_estExt_fgenesh1_pg.C_280176:0.998760)99:0.135812,((((Amoebozoa.Centramoebida-Acanthamoeba_castellanii.gi470503744:0.113715,Amoebozoa.Centramoebida-Acanthamoeba_castellanii.gi470417342:0.098246)100:0.421557,Amoebozoa.Centramoebida-Acanthamoeba_castellanii.gi470438863:0.464398)99:0.093747,Plantae.Glaucophyte-Cyanophora_paradoxa56249.gene0.0:0.304676)93:0.111468,Chromalveolata.Haptophyceae-Emiliania_huxleyi.jgiEmihu1.442264:0.571371)100:0.242294)98:0.170835)94:0.386076,((((Opisthokonta.Fungi-Cladonia_grayi.JGIclagr2.12240:0.714844,(Opisthokonta.Fungi-Coprinopsis_cinerea_okayama7130.GI.169842986:0.162035,Opisthokonta.Fungi-Laccaria_bicolor_S238N-H82.GI.170106578:0.095420)100:0.730881)59:0.142742,(((Opisthokonta.Fungi-Baudoinia.GI.627806711:0.166654,Opisthokonta.Fungi-Pseudocercospora_fijiensis_CIRAD86.GI.631378424:0.182539)100:0.182102,Opisthokonta.Fungi-Cladonia_grayi.JGIclagr2.91269:0.193380)92:0.060813,((((((((Opisthokonta.Fungi-Colletotrichum_orbiculare.GI.477524302:0.210659,Opisthokonta.Fungi-Verticillium_dahliae_VdLs.17.GI.697085769:0.178960)98:0.044995,(Opisthokonta.Fungi-Diaporthe_longicolla.g798.t1:0.078975,Opisthokonta.Fungi-Valsa_mali.g9858.t1:0.058328)100:0.083862)89:0.021577,Opisthokonta.Fungi-Togninia_minima_UCRPA7.GI.631233105:0.095239)84:0.013844,Opisthokonta.Fungi-Sporothrix_schenckii.GI.550809260:0.142671)81:0.010516,(Magnaporthales-Xenopyricularia_zizaniicola.CBS132356A019_S4_L001_R1_001_.contig_913:0.112692,Magnaporthales-Pseudohelonectia_lignicola.scf131-augustus-gene-0.102:0.040761)100:0.046976)72:0.018618,Opisthokonta.Fungi-Thielavia.GI.367046404:0.066896)98:0.038584,Opisthokonta.Fungi-Beauveria.GI.667655547:0.364022)100:0.103472,(Opisthokonta.Fungi-Glarea.GI.636763917:0.055624,Opisthokonta.Fungi-Botrytis_cinerea_B05.10.GI.154309031:0.065230)99:0.054192)98:0.089656)100:0.288867)98:0.191124,(Opisthokonta.Fungi-Monacrosporium_haptotylum.Monha1.9614:0.586625,Opisthokonta.Fungi-Schizophyllum_commune_H4-8.GI.302682698:0.511323)100:0.176519)71:0.073776,(Opisthokonta.Fungi-Eutypa_lata_UCREL1.GI.629655029:0.532998,Opisthokonta.Fungi-Pestalotiopsis_fici_W106-1.GI.630037482:0.475671)100:0.492531)70:0.022675)65:0.064242,(((((Magnaporthales-Pseudohelonectia_lignicola.scf72-augustus-gene-0.132:0.145845,(Magnaporthales-Macgarvieomyces_juncicola.CBS61082A013_S2_L001_R1_001_.contig_3505:0.087608,Magnaporthales-Pyricularia_oryzae.MGG_04085:0.067826)100:0.133896)100:0.373677,(Opisthokonta.Fungi-Neofusicoccum_parvum_UCRNP2.GI.615412897:0.531309,Opisthokonta.Fungi-Glarea.GI.636769649:0.539950)79:0.071624)69:0.072956,(Opisthokonta.Fungi-Exophiala_dermatitidis_NIHUT8656.GI.684173553:0.208309,(Opisthokonta.Fungi-Cladophialophora.GI.628317439:0.100614,Opisthokonta.Fungi-Cladophialophora.GI.628337195:0.070737)99:0.053792)100:0.348750)99:0.102230,Opisthokonta.Fungi-Colletotrichum_gloeosporioides.GI.596725832:0.692713)100:0.306463,(Opisthokonta.Fungi-Cladonia_grayi.JGIclagr2.98485:1.067522,((((Opisthokonta.Fungi-Neurospora.GI.698986566:0.334491,Opisthokonta.Fungi-Neurospora_crassa_OR74A.GI.85091836:0.223368)100:0.077569,(Opisthokonta.Fungi-Fusarium_solani_mpVI_77-13-4.GI.302924808:0.288007,Magnaporthales-Gaeumannomyces_graminis_var.graminis.M53.contig_5715:0.323398)100:0.116416)100:0.382992,(Magnaporthales-Ophioceras_dolichostomum.scf295-augustus-gene-0.52:0.731942,(Magnaporthales-Buergenerula_spartinae.ATCC22848.contig_1360:0.140125,((Opisthokonta.Fungi-Colletotrichum_fioriniae_PJ7.GI.615468479:0.299259,Magnaporthales-Gaeumannomyces_cylindrosporus.CBS61075.contig_20017:0.087262)90:0.093506,Magnaporthales-Magnaporthiopsis_incrustans.scf114_41.g13:0.101952)92:0.041136)100:0.271881)100:0.416458)100:0.402531,(Opisthokonta.Fungi-Sporothrix_schenckii.GI.550804313:0.013934,Opisthokonta.Fungi-Sporothrix_brasiliensis.GI.748544984:0.026103)100:1.040396)100:0.331789)47:0.070294)46:0.060815)89:0.280747,Opisthokonta.Fungi-Enterocytozoon_bieneusi_H348.GI.269867084:2.099312)79:0.097180,(((((Bacteria.Proteobacteria-Magnetococcus_marinus_MC-1.GI.117924384:0.506733,Bacteria.Proteobacteria-Acidithiobacillus_ferrooxidans_ATC.GI.198283341:0.302767)48:0.077146,((Bacteria.Proteobacteria-Azoarcus_sp_BH72.GI.119900080:0.247136,Bacteria.Proteobacteria-Beijerinckia_indica_indica_.GI.182678160:0.324270)24:0.055907,(Bacteria.Proteobacteria-Thiothrix.GI.386817949:0.114413,Bacteria.Proteobacteria-Azotobacter_vinelandii_DJ.GI.226943922:0.223485)99:0.109183)27:0.060934)32:0.027154,Bacteria.Proteobacteria-Xanthobacter_autotrophicus_Py2.GI.154244005:0.349145)100:0.712545,(Bacteria.Proteobacteria-Oxalobacter_formigenes_HOxBLS.GI.237745413:0.583484,Bacteria.Proteobacteria-Herminiimonas_arsenicoxydans.GI.134095668:0.706956)99:0.298140)94:0.418297,Bacteria.Actinobacteria-Gordonia.GI.403722667:1.003095)100:1.387786)100:0.659250,Plantae.Rhodophyta-Chondrus_crispus_T00003198001:3.127870)99:0.268514);
Magnaporthiopsis_incrustans.scf115_49.g24.tree	(Opisthokonta.Fungi-Pestalotiopsis_fici_W106-1.GI.630013015:1.144974,((((Opisthokonta.Fungi-Thielavia.GI.367049300:1.121838,((((Opisthokonta.Fungi-Cladonia_grayi.JGIclagr2.93660:0.742831,(Opisthokonta.Fungi-Cryphonectria_parasitica.Crypa1.104483:0.063340,Opisthokonta.Fungi-Eutypa_lata_UCREL1.GI.629668189:0.178757)100:0.625609)99:0.251538,Opisthokonta.Fungi-Talaromyces.GI.212534390:0.352418)54:0.052340,(((((Opisthokonta.Fungi-Eutypa_lata_UCREL1.GI.629650426:1.009834,((Opisthokonta.Fungi-Botrytis_cinerea_B05.10.GI.154298203:0.338958,((((Opisthokonta.Fungi-Sporothrix_schenckii.GI.550803242:0.006692,Opisthokonta.Fungi-Sporothrix_brasiliensis.GI.748536835:0.007327)100:0.278479,Magnaporthales-Ophioceras_leptosporum.CBS89470A014_S3_L001_R1_001_.contig_3421:0.071926)80:0.060477,Magnaporthales-Ophioceras_dolichostomum.scf42-augustus-gene-0.165:0.052559)79:0.031864,Magnaporthales-Pyricularia_oryzae.MGG_09251:0.163330)100:0.247711)100:0.312977,Opisthokonta.Fungi-Cladonia_grayi.JGIclagr2.34309:0.380826)97:0.085742)87:0.065811,Opisthokonta.Fungi-Glarea.GI.636767007:0.802650)69:0.065495,(Opisthokonta.Fungi-Postia_placenta_Mad-698-R.GI.242215559:0.320532,(Opisthokonta.Fungi-Postia_placenta_Mad-698-R.GI.242222427:0.205011,(Opisthokonta.Fungi-Postia_placenta_Mad-698-R.GI.242211044:0.180099,Opisthokonta.Fungi-Postia_placenta_Mad-698-R.GI.242207340:0.186488)100:0.154671)77:0.096296)93:0.047425)66:0.043462,Opisthokonta.Fungi-Cladonia_grayi.JGIclagr2.36805:0.608681)50:0.041861,Opisthokonta.Fungi-Aspergillus_nidulans_FGSC_A4.GI.67902778:0.415562)46:0.061272)59:0.105655,(((Opisthokonta.Fungi-Bipolaris.GI.627832193:0.131024,Opisthokonta.Fungi-Bipolaris_zeicola_26-R-13.GI.628229592:0.037496)100:0.081150,(Opisthokonta.Fungi-Pyrenophora_tritici-repentis_Pt-1C-BFP.GI.189198165:0.183359,Opisthokonta.Fungi-Phaeosphaeria_nodorum_SN15.GI.169605931:0.161102)96:0.045176)100:0.404552,((Opisthokonta.Fungi-Glarea.GI.636766751:0.158528,Opisthokonta.Fungi-Botrytis_cinerea_B05.10.GI.154308124:0.172711)100:0.211674,(((Opisthokonta.Fungi-Thielavia.GI.367055714:0.143322,Magnaporthales-Pseudohelonectia_lignicola.scf286-augustus-gene-0.66:0.101809)85:0.038010,(Opisthokonta.Fungi-Diaporthe_longicolla.g10563.t1:0.007036,Opisthokonta.Fungi-Diaporthe_ampelina.g7905.t1:0.006904)100:0.141847)97:0.092119,(Opisthokonta.Fungi-Grosmannia_clavigera.Grocl1.6197:0.057146,(Opisthokonta.Fungi-Sporothrix_brasiliensis.GI.748540387:0.056584,(Opisthokonta.Fungi-Ophiostoma_piceae.GI.512191472:0.008789,Opisthokonta.Fungi-Ophiostoma_ulmi.g4850:0.012300)87:0.009143)99:0.023574)100:0.143423)100:0.163608)98:0.129570)100:0.283709)86:0.114239)81:0.084274,(Opisthokonta.Fungi-Diaporthe_longicolla.g7897.t1:0.947418,((Opisthokonta.Fungi-Sordaria_macrospora_k-hell.GI.336259217:0.273794,Opisthokonta.Fungi-Zymoseptoria_tritici_IPO323.GI.398399138:0.085874)62:0.076165,Opisthokonta.Fungi-Pseudocercospora_fijiensis_CIRAD86.GI.631385938:0.183509)100:0.211981)92:0.082685)63:0.073938,((Opisthokonta.Fungi-Sclerotinia_sclerotiorum_1980_UF-70.GI.156033121:0.426347,(Magnaporthales-Nakataea_oryzae.scf23-augustus-gene-0.130:0.704885,((Opisthokonta.Fungi-Colletotrichum_higginsianum.GI.380493093:0.086740,Opisthokonta.Fungi-Colletotrichum_orbiculare.GI.477533771:0.028610)100:0.167299,(Magnaporthales-Pseudophialophora_panicorum.CM3m7.contig_20142:0.106760,Magnaporthales-Pyricularia_oryzae.MGG_14184:0.218173)100:0.232211)100:0.346410)83:0.045121)83:0.091677,(Opisthokonta.Fungi-Aspergillus_flavus_NRRL3357.GI.238490180:0.403727,Opisthokonta.Fungi-Aspergillus_oryzae_RIB40.GI.317145235:0.388636)100:0.210897)68:0.015644)88:0.115705,((((Opisthokonta.Fungi-Talaromyces.GI.212533739:0.360115,Opisthokonta.Fungi-Talaromyces.GI.242787546:0.358794)100:0.405804,Opisthokonta.Fungi-Valsa_mali.g5969.t1:0.117566)100:0.198574,Magnaporthales-Gaeumannomyces_cylindrosporus.CBS61075.contig_2779:0.608811)99:0.076203,((((Magnaporthales-Nakataea_oryzae.scf205-augustus-gene-0.70:0.092349,Magnaporthales-Magnaporthiopsis_incrustans.scf115_49.g24:0.000001)100:0.078756,Magnaporthales-Pyricularia_oryzae.MGG_10245:0.027137)90:0.037655,Magnaporthales-Pseudophialophora_panicorum.CM3m7.contig_13535:0.015712)100:0.115141,(Opisthokonta.Fungi-Colletotrichum_graminicola.GLRG_00038T0:0.059418,(Opisthokonta.Fungi-Colletotrichum_higginsianum.GI.380493094:0.019366,(Opisthokonta.Fungi-Colletotrichum_orbiculare.GI.477533770:0.014627,Opisthokonta.Fungi-Colletotrichum_gloeosporioides.GI.596653555:0.006705)74:0.030768)100:0.103267)96:0.053414)100:0.194976)98:0.061142)89:0.199789,(Opisthokonta.Fungi-Beauveria.GI.667659217:0.337927,(((Opisthokonta.Fungi-Beauveria.GI.667648003:0.287086,(Opisthokonta.Fungi-Beauveria.GI.667650297:0.053678,Opisthokonta.Fungi-Cordyceps_militaris_CM01.GI.573993327:0.057797)100:0.262245)80:0.089835,Opisthokonta.Fungi-Metarhizium_majus.GI.743673677:0.217164)63:0.024019,Opisthokonta.Fungi-Metarhizium.GI.629704582:0.304303)78:0.076243)76:0.054257);
Magnaporthiopsis_incrustans.scf115_49.g27.tree	(Chromalveolata.Dinoflagellates-Symbiodinium_minutum.v1.2.020467.t1:1.808961,((((((Bacteria.Nitrospirae-Leptospirillum_ferriphilum_ML-04.GI.410477891:1.813962,Bacteria.Proteobacteria-Pseudovibrio_sp_FO-BEG1.GI.374333298:0.734231)45:0.195678,(((Bacteria.Proteobacteria-Granulibacter_bethesdensis_CGDNIH1.GI.114328809:0.432220,Bacteria.Proteobacteria-Burkholderia_thailandensis_MSMB43.GI.424902650:0.333619)100:0.270116,(Bacteria.Proteobacteria-Hyphomicrobium_sp_MC1.GI.338740909:0.580893,Bacteria.Proteobacteria-Nitrobacter_hamburgensis_X14.GI.92116042:0.407798)73:0.095176)100:0.608287,((Bacteria.FibrobacteresAcidobacteria-Granulicella_mallensis_MP5A.GI.374313398:0.120800,Bacteria.FibrobacteresAcidobacteria-Terriglobus.GI.390957551:0.147619)100:0.572039,Bacteria.Proteobacteria-Chondromyces.GI.405362928:0.486188)80:0.064948)100:0.141800)37:0.080409,((((Bacteria.Planctomycetes-Gemmata.GI.168698338:1.308893,Bacteria.Planctomycetes-Singulisphaera.GI.430746516:0.249936)47:0.104287,Bacteria.Planctomycetes-Schlesneria.GI.406836499:0.653779)49:0.069419,(Bacteria.Cyanobacteria-Chamaesiphon.GI.434389662:0.929435,(Bacteria.BacteroidetesChlorobi-Fibrella.GI.436835606:0.469716,Bacteria.Cyanobacteria-Chroococcidiopsis.GI.428209591:0.148238)97:0.075147)58:0.052214)20:0.030652,Bacteria.ChlamydiaeVerrucomicrobia-Parachlamydia_acanthamoebae..GI.282891421:0.925308)37:0.083160)91:0.074166,(Bacteria.Proteobacteria-Methylosinus_trichosporium_OB3b.GI.296446646:0.433504,Bacteria.Proteobacteria-Rhodomicrobium.GI.312115562:0.473863)100:0.197507)67:0.067996,((Bacteria.Proteobacteria-Azospirillum_brasilense_Sp245.GI.392377616:0.244618,Bacteria.Proteobacteria-Beijerinckia_indica_indica_.GI.182679910:0.268684)100:0.536345,((Bacteria.Proteobacteria-Roseomonas.GI.296534849:0.588079,Bacteria.Proteobacteria-Pseudomonas_syringae_pv_syringae_.GI.66045472:0.301760)62:0.057387,(((Bacteria.Proteobacteria-Granulibacter_bethesdensis_CGDNIH1.GI.114328812:0.355868,(Bacteria.Proteobacteria-Xanthobacter_autotrophicus_Py2.GI.154245573:0.187491,Bacteria.Proteobacteria-Methylobacterium.GI.220922308:0.174835)67:0.092548)100:0.134397,(Bacteria.Proteobacteria-Rhodopseudomonas_palustris_TIE-1.GI.192293362:0.116746,Bacteria.Proteobacteria-Afipia.GI.414175214:0.183396)100:0.146770)87:0.064167,((Bacteria.Proteobacteria-Bradyrhizobium.GI.384218200:0.278097,Bacteria.Proteobacteria-Microvirga_sp_WSM3557.GI.389694713:0.192901)80:0.032727,Bacteria.Proteobacteria-Methylocella_silvestris_BL2.GI.217976703:0.263564)90:0.059446)93:0.051098)94:0.113073)95:0.094736)99:0.255165,(((((Bacteria.Proteobacteria-Herbaspirillum_frisingense_GSF30.GI.415923068:0.123523,(Bacteria.Proteobacteria-Delftia_acidovorans_SPH-1.GI.160897497:0.000001,Opisthokonta.Metazoa-Nematostella_vectensis.GI.156301840:0.000001)99:0.264904)82:0.285076,(Bacteria.Proteobacteria-Erwinia_billingiae_Eb661.GI.300717306:0.354034,(Bacteria.Proteobacteria-Pectobacterium_carotovorum_.GI.403058629:0.277925,(Bacteria.Proteobacteria-Cronobacter.GI.424798508:0.253482,((Bacteria.Proteobacteria-Klebsiella_pneumoniae_pneum.GI.424933083:0.201744,Bacteria.Proteobacteria-Rahnella_sp_Y9602.GI.322835300:0.078300)98:0.057140,Bacteria.Proteobacteria-Enterobacter_cloacae_cloaca.GI.296102517:0.109226)100:0.307992)77:0.060351)99:0.150241)100:0.453359)58:0.056016,(Bacteria.Proteobacteria-Oxalobacter_formigenes_HOxBLS.GI.237746719:0.628399,Bacteria.Proteobacteria-Azorhizobium.GI.158425686:0.303828)58:0.124284)77:0.096294,(((((((Opisthokonta.Fungi-Colletotrichum_sublineola.GI.640918359:0.028501,Opisthokonta.Fungi-Colletotrichum_graminicola.GLRG_11327T0:0.038621)100:0.373242,Opisthokonta.Fungi-Colletotrichum_higginsianum.GI.380470314:0.041010)99:0.049725,((Opisthokonta.Fungi-Colletotrichum_sublineola.GI.640927845:0.027384,Opisthokonta.Fungi-Colletotrichum_graminicola.GLRG_09260T0:0.044168)100:0.142150,Opisthokonta.Fungi-Colletotrichum_higginsianum.GI.380477780:0.262287)97:0.022070)94:0.032832,Opisthokonta.Fungi-Colletotrichum_fioriniae_PJ7.GI.615442668:0.167823)94:0.058808,Opisthokonta.Fungi-Colletotrichum_gloeosporioides.GI.596659504:0.038236)100:0.570339,(((Magnaporthales-Magnaporthiopsis_rhizophila.scf91-snap-gene-0.205:0.000001,Magnaporthales-Magnaporthiopsis_incrustans.scf115_49.g27:0.040975)100:0.155339,(Magnaporthales-Omnidemptus_affinis.ATCC200212.contig_14907:0.241884,Magnaporthales-Nakataea_oryzae.scf325-processed-gene-0.30:0.028648)99:0.072308)100:0.184155,(Magnaporthales-Xenopyricularia_zizaniicola.CBS132356A019_S4_L001_R1_001_.contig_12238:0.095489,(Magnaporthales-Pyricularia_grisea.M82.contig_13035:0.027623,Magnaporthales-Pyricularia_oryzae.MGG_00144:0.020281)100:0.108831)100:0.191986)100:0.167367)100:0.253135,((((Bacteria.Proteobacteria-Bradyrhizobium.GI.384216932:0.090521,Bacteria.Proteobacteria-Bradyrhizobium.GI.384222155:0.083004)100:0.346355,Bacteria.BacteroidetesChlorobi-Mucilaginibacter.GI.373955184:0.220569)100:0.088986,(Bacteria.Proteobacteria-Acidocella_sp_MX-AZ02.GI.409400164:0.185734,Bacteria.Proteobacteria-Xanthomonas_campestris_pv_campest.GI.21229686:0.400209)66:0.050052)66:0.110223,Bacteria.Proteobacteria-Gluconacetobacter_diazotrophicus_P.GI.162146162:0.265740)92:0.115385)100:0.379127)77:0.067875,Bacteria.Proteobacteria-Phyllobacterium_sp_YR531.GI.398827187:1.078415)100:0.257215)98:0.259405,Bacteria.Proteobacteria-Magnetospirillum_magnetotacticum_M.GI.23012433:0.983617);
Magnaporthiopsis_incrustans.scf11_109.g17.tree	(Opisthokonta.Fungi-Ustilago.GI.71015075:1.744533,(((Opisthokonta.Fungi-Ustilago.GI.71020987:1.158773,Opisthokonta.Fungi-Cryptococcus_neoformans_var_neoformans_JEC.GI.58266318:0.662246)71:0.124480,Opisthokonta.Fungi-Postia_placenta_Mad-698-R.GI.242223967:1.299771)100:0.240253,(((Plantae.Rhodophyta-Calliarthron_tuberculosum.ORF_10995_15:0.850614,Chromalveolata.Stramenopiles-Ectocarpus_siliculosus.GI.298704872:0.459467)94:0.111601,(Plantae.Viridiplantae-Physcomitrella_patens_patens.GI.168053949:0.175923,((Plantae.Viridiplantae-Oryza_sativa_Japonica_Group.GI.115483686:0.214243,(((Plantae.Viridiplantae-Arabidopsis_thaliana.GI.334188207:0.200996,Plantae.Viridiplantae-Mimulus_guttatus.mgv1a002422m:0.130005)32:0.022424,(Plantae.Viridiplantae-Vitis_vinifera.GI.225427484:0.058140,Plantae.Viridiplantae-Glycine_max.Glyma04g14790.1:0.067386)48:0.021049)56:0.033142,Plantae.Viridiplantae-Aquilegia_coerulea.Aquca_013_00863.1:0.069022)88:0.055108)85:0.065767,Plantae.Viridiplantae-Selaginella_moellendorffii.GI.302781086:0.119661)85:0.066550)100:0.293687)100:0.276680,(Archaea.Thaumarchaeota-Candidatus_Nitrososphaera_gargensis_G.GI.408403222:0.569716,Archaea.Thaumarchaeota-Cenarchaeum_symbiosum_A.GI.118575652:0.432568)100:0.221157)100:0.275476)100:0.151566,((Opisthokonta.Fungi-Schizosaccharomyces_pombe_972h-.GI.19112663:0.570448,((Opisthokonta.Fungi-Kluyveromyces_lactis_NRRL_Y-1140.GI.50306037:0.220229,(Opisthokonta.Fungi-Clavispora.GI.260949975:0.237539,Opisthokonta.Fungi-Debaryomyces_hansenii_CBS767.GI.50420461:0.133735)100:0.216020)100:0.334632,((Opisthokonta.Fungi-Monacrosporium_haptotylum.Monha1.52:0.572460,Opisthokonta.Fungi-Tuber_melanosporum_Mel28.GI.296414848:0.121064)99:0.044616,(((Opisthokonta.Fungi-Eutypa_lata_UCREL1.GI.629658517:0.085041,(Magnaporthales-Xenopyricularia_zizaniicola.CBS132356A019_S4_L001_R1_001_.contig_679:0.069317,Magnaporthales-Pyricularia_oryzae.MGG_04385:0.080143)100:0.121346)100:0.245165,((((Opisthokonta.Fungi-Beauveria.GI.667647627:0.219221,Opisthokonta.Fungi-Fusarium_solani_mpVI_77-13-4.GI.302918614:0.099272)100:0.187666,(Opisthokonta.Fungi-Colletotrichum_orbiculare.GI.477533987:0.104844,Opisthokonta.Fungi-Verticillium_tricorpus.g3279.t1:0.049782)99:0.057186)100:0.073735,((Opisthokonta.Fungi-Ophiostoma_ulmi.g8619:0.159192,Opisthokonta.Fungi-Pestalotiopsis_fici_W106-1.GI.630030565:0.091369)73:0.049941,(((Opisthokonta.Fungi-Grosmannia_clavigera.Grocl1.4857:0.084376,(Opisthokonta.Fungi-Sporothrix_schenckii.GI.550804968:0.000001,Opisthokonta.Fungi-Sporothrix_brasiliensis.GI.748543495:0.002645)100:0.105095)100:0.099452,(((Opisthokonta.Fungi-Podospora_anserina_S_mat_.GI.347976381:0.171810,Opisthokonta.Fungi-Chaetomium_globosum_CBS_148.51.GI.116194181:0.083198)74:0.013251,Opisthokonta.Fungi-Myceliophthora.GI.367034419:0.045433)100:0.064654,(Magnaporthales-Pyricularia_grisea.M82.contig_1583:0.116332,(Magnaporthales-Ophioceras_commune.M91A005_S1_L001_R1_001_.contig_3983:0.066731,Magnaporthales-Magnaporthiopsis_rhizophila.scf71-augustus-gene-0.230:0.029149)99:0.035529)99:0.038384)55:0.010613)61:0.012152,(((Opisthokonta.Fungi-Valsa_mali.g10398.t1:0.080354,Opisthokonta.Fungi-Diaporthe_ampelina.g5920.t1:0.073932)85:0.017754,Opisthokonta.Fungi-Cryphonectria_parasitica.Crypa1.90769:0.048986)97:0.028384,Opisthokonta.Fungi-Togninia_minima_UCRPA7.GI.631235870:0.052351)95:0.021539)61:0.028816)76:0.034021)100:0.148615,((Opisthokonta.Fungi-Glarea.GI.636759881:0.127383,Opisthokonta.Fungi-Marssonina_brunnea_f_sp_multigermtubi_MB_m1.GI.597576451:0.078578)81:0.021596,Opisthokonta.Fungi-Sclerotinia_sclerotiorum_1980_UF-70.GI.156054736:0.060473)100:0.095342)94:0.056538)97:0.024146,(((((Opisthokonta.Fungi-Zymoseptoria_tritici_IPO323.GI.398405580:0.266030,(Opisthokonta.Fungi-Verticillium_dahliae_VdLs.17.GI.697075286:0.035876,Opisthokonta.Fungi-Verticillium_tricorpus.g310.t1:0.031073)100:0.096109)100:0.064199,((Magnaporthales-Magnaporthiopsis_incrustans.scf11_109.g17:0.263809,Magnaporthales-Nakataea_oryzae.scf433-augustus-gene-0.31:0.030244)58:0.027893,((Opisthokonta.Fungi-Colletotrichum_orbiculare.GI.477535697:0.081967,Opisthokonta.Fungi-Colletotrichum_gloeosporioides.GI.596690202:0.032350)100:0.032535,((Opisthokonta.Fungi-Colletotrichum_higginsianum.GI.380495994:0.022133,Opisthokonta.Fungi-Colletotrichum_graminicola.GLRG_08049T0:0.019155)83:0.009091,Opisthokonta.Fungi-Colletotrichum_sublineola.GI.640926540:0.010865)75:0.034564)68:0.091761)100:0.068970)100:0.305652,(Opisthokonta.Fungi-Capronia_coronata_CBS_617.96.GI.628270992:0.297443,Opisthokonta.Fungi-Cladophialophora.GI.628339577:0.134513)92:0.068922)87:0.032908,((Opisthokonta.Fungi-Neofusicoccum_parvum_UCRNP2.GI.615428131:0.095668,Opisthokonta.Fungi-Coniosporium.GI.667836549:0.046506)98:0.052578,(Opisthokonta.Fungi-Zymoseptoria_tritici_IPO323.GI.398403989:0.070486,Opisthokonta.Fungi-Baudoinia.GI.627800789:0.081250)100:0.090350)99:0.033426)86:0.029858,Opisthokonta.Fungi-Cladonia_grayi.JGIclagr2.115268:0.167685)96:0.030711)93:0.047308)100:0.111034)95:0.069864)93:0.073535,Opisthokonta.Fungi-Monacrosporium_haptotylum.Monha1.2170:0.537197)100:0.266058);
Magnaporthiopsis_incrustans.scf11_109.g75.tree	(Opisthokonta.Fungi-Moniliophthora_perniciosa_FA553.GI.238592638:0.655123,Opisthokonta.Fungi-Monacrosporium_haptotylum.Monha1.9399:0.324268,((((Magnaporthales-Ophioceras_commune.M91A005_S1_L001_R1_001_.contig_11358:0.637518,((Opisthokonta.Fungi-Grosmannia_clavigera.Grocl1.1402:0.217509,(Opisthokonta.Fungi-Ophiostoma_piceae.GI.512186428:0.047063,Opisthokonta.Fungi-Ophiostoma_ulmi.g2429:0.057406)100:0.119735)90:0.032475,(Opisthokonta.Fungi-Sporothrix_schenckii.GI.550810664:0.008210,Opisthokonta.Fungi-Sporothrix_brasiliensis.GI.748538590:0.027831)100:0.098460)100:0.103521)57:0.070256,((((Opisthokonta.Fungi-Eutypa_lata_UCREL1.GI.629642060:0.212623,(Opisthokonta.Fungi-Verticillium_dahliae_VdLs.17.GI.697077249:0.006482,Opisthokonta.Fungi-Verticillium_tricorpus.g2917.t1:0.139375)100:0.354318)78:0.094551,(((((((Opisthokonta.Fungi-Pyrenophora_tritici-repentis_Pt-1C-BFP.GI.189206718:0.274314,Opisthokonta.Fungi-Bipolaris.GI.627919830:0.349775)92:0.087175,Opisthokonta.Fungi-Setosphaeria_turcica_Et28A.GI.636595589:0.198711)97:0.065515,Opisthokonta.Fungi-Phaeosphaeria_nodorum_SN15.GI.169621295:0.169868)64:0.024216,(Opisthokonta.Fungi-Cryphonectria_parasitica.Crypa1.75913:0.069488,(Opisthokonta.Fungi-Diaporthe_longicolla.g3215.t1:0.044175,Opisthokonta.Fungi-Diaporthe_ampelina.g8403.t1:0.033232)100:0.149557)89:0.073245)74:0.029842,Opisthokonta.Fungi-Togninia_minima_UCRPA7.GI.631245119:0.104836)55:0.009235,Opisthokonta.Fungi-Leptosphaeria_maculans_JN3.GI.396479299:0.254647)59:0.021009,Opisthokonta.Fungi-Pestalotiopsis_fici_W106-1.GI.630029231:0.106909)72:0.045158)67:0.033547,(((((Opisthokonta.Fungi-Colletotrichum_sublineola.GI.640926670:0.040625,Opisthokonta.Fungi-Colletotrichum_graminicola.GLRG_11047T0:0.015025)100:0.084336,Opisthokonta.Fungi-Colletotrichum_higginsianum.GI.380472056:0.035909)72:0.019908,(Opisthokonta.Fungi-Colletotrichum_orbiculare.GI.477536724:0.128735,Opisthokonta.Fungi-Colletotrichum_gloeosporioides.GI.596719458:0.040065)82:0.038030)61:0.022092,Opisthokonta.Fungi-Colletotrichum_fioriniae_PJ7.GI.615453517:0.052742)87:0.084919,((((Magnaporthales-Pyricularia_oryzae.MGG_05608:0.213788,(Magnaporthales-Magnaporthiopsis_rhizophila.scf8-processed-gene-0.186:0.016375,Magnaporthales-Magnaporthiopsis_incrustans.scf11_109.g75:0.014303)99:0.034473)71:0.061796,Magnaporthales-Gaeumannomyces_graminis_var.avenae.CBS18765.contig_6982:0.069328)91:0.063120,Magnaporthales-Pseudophialophora_schizachyrii.AL3S4.contig_1271:0.144688)74:0.083660,(Magnaporthales-Ophioceras_dolichostomum.scf101-augustus-gene-0.92:0.092404,Magnaporthales-Pseudohelonectia_lignicola.scf62-snap-gene-0.143:0.101434)92:0.060267)49:0.046740)92:0.058140)77:0.038352,(((Opisthokonta.Fungi-Podospora_anserina_S_mat_.GI.171679230:0.158199,Opisthokonta.Fungi-Chaetomium_thermophilum_var_thermophilum_D.GI.576037204:0.087858)99:0.038355,(Opisthokonta.Fungi-Chaetomium_globosum_CBS_148.51.GI.116201207:0.092359,Opisthokonta.Fungi-Myceliophthora.GI.367030623:0.084490)86:0.019068)100:0.085266,Opisthokonta.Fungi-Thielavia.GI.367041265:0.066787)100:0.088473)61:0.030663)56:0.061616,(Opisthokonta.Fungi-Fusarium_pseudograminearum_CS3096.GI.685866725:0.150788,Opisthokonta.Fungi-Fusarium_solani_mpVI_77-13-4.GI.302920078:0.096314)99:0.176112)60:0.157756,Opisthokonta.Fungi-Glarea.GI.636760769:0.215790)57:0.088448);
Magnaporthiopsis_incrustans.scf135_29.g14.tree	(Opisthokonta.Fungi-Cladonia_grayi.JGIclagr2.1024:3.651250,((Opisthokonta.Fungi-Monacrosporium_haptotylum.Monha1.8704:0.883983,(Opisthokonta.Fungi-Marssonina_brunnea_f_sp_multigermtubi_MB_m1.GI.597585143:0.901993,(Magnaporthales-Macgarvieomyces_juncicola.CBS61082A013_S2_L001_R1_001_.contig_1419:0.461852,Opisthokonta.Fungi-Valsa_mali.g4191.t1:0.211619)100:0.406381)97:0.165179)100:0.543109,(Magnaporthales-Pyricularia_oryzae.MGG_09467:1.290194,Opisthokonta.Fungi-Tuber_melanosporum_Mel28.GI.296423605:0.913730)93:0.096544)100:0.470237,(Opisthokonta.Fungi-Diaporthe_ampelina.g7703.t1:1.776511,(Magnaporthales-Pseudohelonectia_lignicola.scf292-processed-gene-0.17:1.840142,((((((Opisthokonta.Fungi-Myceliophthora.GI.367029201:0.122979,Opisthokonta.Fungi-Chaetomium_globosum_CBS_148.51.GI.116179006:0.155058)100:0.397598,Opisthokonta.Fungi-Pestalotiopsis_fici_W106-1.GI.630026878:0.311762)100:0.537453,Opisthokonta.Fungi-Fusarium_solani_mpVI_77-13-4.GI.302884822:0.463402)83:0.222672,(((Opisthokonta.Fungi-Grosmannia_clavigera.Grocl1.4326:0.358436,((Opisthokonta.Fungi-Ophiostoma_piceae.GI.512194788:0.033742,Opisthokonta.Fungi-Ophiostoma_ulmi.g7782:0.043100)100:0.132780,(Opisthokonta.Fungi-Sporothrix_schenckii.GI.550809165:0.054585,Opisthokonta.Fungi-Sporothrix_brasiliensis.GI.748542221:0.114915)100:0.101230)92:0.035656)100:0.116098,(Opisthokonta.Fungi-Myceliophthora.GI.367033971:0.266841,Opisthokonta.Fungi-Podospora_anserina_S_mat_.GI.171691508:0.286255)98:0.066349)96:0.092764,Magnaporthales-Ophioceras_dolichostomum.scf145-augustus-gene-0.82:0.346171)100:0.114331)79:0.166140,Opisthokonta.Fungi-Monacrosporium_haptotylum.Monha1.1201:0.539979)100:0.471885,(((((Opisthokonta.Fungi-Botrytis_cinerea_B05.10.GI.154321870:1.572266,(Opisthokonta.Fungi-Pestalotiopsis_fici_W106-1.GI.630032649:0.512436,(Opisthokonta.Fungi-Fusarium_pseudograminearum_CS3096.GI.685872613:0.135256,Opisthokonta.Fungi-Fusarium_solani_mpVI_77-13-4.GI.302918196:0.126744)100:0.293407)89:0.109157)42:0.039001,(Opisthokonta.Fungi-Beauveria.GI.667647777:0.710812,(Opisthokonta.Fungi-Pestalotiopsis_fici_W106-1.GI.630012369:0.459170,Opisthokonta.Fungi-Pyrenophora_tritici-repentis_Pt-1C-BFP.GI.189210419:0.317170)85:0.164969)100:0.372210)54:0.095368,(Opisthokonta.Fungi-Aspergillus_terreus_NIH2624.GI.115436988:0.147838,((Opisthokonta.Fungi-Aspergillus_nidulans_FGSC_A4.GI.67903122:0.172844,Opisthokonta.Fungi-Aspergillus_flavus_NRRL3357.GI.238508395:0.128804)54:0.037088,(Opisthokonta.Fungi-Aspergillus.GI.121712256:0.115071,Opisthokonta.Fungi-Neosartorya.GI.119473853:0.149255)76:0.029303)61:0.047097)100:0.210523)59:0.151113,Opisthokonta.Fungi-Aspergillus_niger_CBS_513.88.GI.317034510:0.625338)99:0.300676,(((Opisthokonta.Fungi-Bipolaris_zeicola_26-R-13.GI.628194989:1.574780,((Opisthokonta.Fungi-Zymoseptoria_tritici_IPO323.GI.398401984:1.191368,Opisthokonta.Fungi-Pseudocercospora_fijiensis_CIRAD86.GI.631390670:0.449892)93:0.209910,((((Opisthokonta.Fungi-Diaporthe_longicolla.g10040.t1:0.240862,(Magnaporthales-Pyricularia_oryzae.MGG_01420:0.070256,Magnaporthales-Pyricularia_oryzae.MGG_15461:0.457078)98:0.180677)100:0.492296,((Opisthokonta.Fungi-Colletotrichum_sublineola.GI.640922738:0.170045,(Opisthokonta.Fungi-Colletotrichum_fioriniae_PJ7.GI.615440416:0.083342,Opisthokonta.Fungi-Colletotrichum_gloeosporioides.GI.596699859:0.163234)97:0.088748)100:0.314274,(Opisthokonta.Fungi-Cryphonectria_parasitica.Crypa1.16777:0.356417,(Opisthokonta.Fungi-Diaporthe_longicolla.g2268.t1:0.096323,Opisthokonta.Fungi-Diaporthe_ampelina.g11540.t1:0.048180)100:0.208692)100:0.263641)57:0.107488)100:0.317475,Opisthokonta.Fungi-Neofusicoccum_parvum_UCRNP2.GI.615417428:0.514156)81:0.099527,((((((Magnaporthales-Nakataea_oryzae.scf46-processed-gene-0.28:0.247605,(Magnaporthales-Gaeumannomyces_graminis_var.avenae.CBS18765.contig_777:0.103185,(Magnaporthales-Magnaporthiopsis_rhizophila.scf29-augustus-gene-0.276:0.057731,Magnaporthales-Magnaporthiopsis_incrustans.scf135_29.g14:0.145790)100:0.124012)100:0.102800)100:0.146118,Magnaporthales-Gaeumannomyces_cylindrosporus.CBS61075.contig_21430:0.208817)100:0.109470,Magnaporthales-Gaeumannomyces_graminis_var.avenae.CBS18765.contig_7489:0.205963)92:0.048252,Magnaporthales-Pseudophialophora_schizachyrii.AL3S4.contig_23592:0.125743)100:0.422134,Magnaporthales-Ophioceras_commune.M91A005_S1_L001_R1_001_.contig_3873:0.305127)94:0.075224,(Opisthokonta.Fungi-Colletotrichum_orbiculare.GI.477533978:0.176725,(Opisthokonta.Fungi-Colletotrichum_higginsianum.GI.380470858:0.124574,Opisthokonta.Fungi-Colletotrichum_gloeosporioides.GI.596684299:0.086574)96:0.037946)100:0.269955)100:0.382727)99:0.115916)66:0.028116)94:0.081378,(((Opisthokonta.Fungi-Pestalotiopsis_fici_W106-1.GI.630021622:0.484255,Opisthokonta.Fungi-Pestalotiopsis_fici_W106-1.GI.630008421:0.156809)100:0.111176,Opisthokonta.Fungi-Pestalotiopsis_fici_W106-1.GI.630021755:0.249677)99:0.064912,(Opisthokonta.Fungi-Fusarium_graminearum_PH-1.GI.46119892:0.169157,Opisthokonta.Fungi-Fusarium_pseudograminearum_CS3096.GI.685870653:0.429297)100:0.231088)100:0.213377)99:0.129043,Opisthokonta.Fungi-Neofusicoccum_parvum_UCRNP2.GI.615404903:0.640659)100:0.338160)97:0.207998)60:0.107110)98:0.139968)98:0.371810);
Magnaporthiopsis_incrustans.scf15_119.g86.tree	(Opisthokonta.Metazoa-Saccoglossus_kowalevskii.GI.291244160:0.952457,((((Opisthokonta.Choanoflagellida---Monosiga_brevicollis_MX1.GI.167519080:0.821312,Bacteria.BacteroidetesChlorobi-Haliscomenobacter_hydrossis_DS.GI.332662081:0.851760)69:0.063835,(Bacteria.Proteobacteria-Haliangium.GI.262195105:1.065972,Bacteria.Proteobacteria-Cystobacter.GI.444913713:0.501169)96:0.168522)77:0.082279,((Bacteria.Actinobacteria-Thermomonospora.GI.269124528:0.597099,(Bacteria.Proteobacteria-Tolumonas.GI.237808259:0.629310,(Bacteria.Proteobacteria-Tolumonas.GI.237808091:0.363782,Bacteria.Proteobacteria-Methylocella_silvestris_BL2.GI.217976870:0.434140)99:0.261044)100:0.117597)100:0.185894,(((Bacteria.Firmicutes-Shuttleworthia.GI.229828268:0.468445,(Bacteria.Firmicutes-Bulleidia_extructa_W1219.GI.283769273:0.530952,Bacteria.Firmicutes-Solobacterium_moorei_F0204.GI.320528050:0.265734)100:0.374380)100:0.622270,((Bacteria.FibrobacteresAcidobacteria-Acidobacterium_capsulatum_A.GI.225871913:0.512747,(Bacteria.BacteroidetesChlorobi-Niabella.GI.374373938:0.321354,(Bacteria.BacteroidetesChlorobi-Marinilabilia_sp_AK2.GI.410031304:0.035828,Bacteria.BacteroidetesChlorobi-Cecembia_lonarensis_LW9.GI.406660460:0.022344)100:0.333763)100:0.303644)100:0.215041,(Bacteria.FibrobacteresAcidobacteria-Acidobacterium_capsulatum_A.GI.225872915:0.551506,(Bacteria.BacteroidetesChlorobi-Emticicia.GI.408674582:0.191236,Bacteria.BacteroidetesChlorobi-Robiginitalea_biformata_HTCC2501.GI.260063385:0.333530)100:0.476781)79:0.100207)74:0.111822)95:0.072573,Bacteria.Proteobacteria-Cupriavidus_necator_N-1.GI.339328794:0.724600)99:0.117610)76:0.086787)78:0.068084,((Opisthokonta.Metazoa-Metaseiulus_occidentalis.GI.391340172:1.008717,((Opisthokonta.Fungi-Coprinopsis_cinerea_okayama7130.GI.299750735:0.989991,((Opisthokonta.Fungi-Coprinopsis_cinerea_okayama7130.GI.169846654:0.098908,Opisthokonta.Fungi-Coprinopsis_cinerea_okayama7130.GI.169854829:0.215872)100:0.739086,(Opisthokonta.Fungi-Sporothrix_schenckii.GI.550804171:0.767671,(((Opisthokonta.Fungi-Botrytis_cinerea_B05.10.GI.154323762:0.624589,Opisthokonta.Fungi-Aspergillus_flavus_NRRL3357.GI.238490162:0.540760)96:0.063274,((((Opisthokonta.Fungi-Cladonia_grayi.JGIclagr2.115758:0.591278,(Opisthokonta.Fungi-Fusarium_solani_mpVI_77-13-4.GI.302884039:0.257224,Opisthokonta.Fungi-Fusarium_pseudograminearum_CS3096.GI.685873543:0.122756)100:0.463257)78:0.058390,((Opisthokonta.Fungi-Aspergillus_niger_CBS_513.88.GI.145237764:0.290439,Opisthokonta.Fungi-Botrytis_cinerea_B05.10.GI.154301528:0.296087)100:0.121470,(Opisthokonta.Fungi-Pestalotiopsis_fici_W106-1.GI.630022613:0.321101,Opisthokonta.Fungi-Pestalotiopsis_fici_W106-1.GI.630035993:0.271545)98:0.158277)100:0.161058)68:0.075941,(Opisthokonta.Fungi-Glarea.GI.636758133:0.372313,((Opisthokonta.Fungi-Pyrenophora_tritici-repentis_Pt-1C-BFP.GI.189198429:0.167033,(Opisthokonta.Fungi-Bipolaris.GI.627914745:0.177361,Opisthokonta.Fungi-Setosphaeria_turcica_Et28A.GI.636589527:0.180714)100:0.070868)100:0.173386,(Opisthokonta.Fungi-Fusarium_pseudograminearum_CS3096.GI.685870605:0.362258,(((Magnaporthales-Nakataea_oryzae.scf405-processed-gene-0.18:0.202981,(Magnaporthales-Buergenerula_spartinae.ATCC22848.contig_13031:0.104483,(Magnaporthales-Magnaporthiopsis_rhizophila.scf158-processed-gene-0.50:0.038862,Magnaporthales-Magnaporthiopsis_incrustans.scf15_119.g86:0.058550)100:0.080697)99:0.023695)100:0.045382,Magnaporthales-Gaeumannomyces_graminis_var.avenae.CBS18765.contig_1608:0.172611)100:0.084926,(Opisthokonta.Fungi-Colletotrichum_orbiculare.GI.477533491:0.185610,(Opisthokonta.Fungi-Colletotrichum_fioriniae_PJ7.GI.615476610:0.146322,Opisthokonta.Fungi-Colletotrichum_gloeosporioides.GI.596707774:0.076160)100:0.061936)100:0.082301)100:0.125997)100:0.314282)98:0.044545)100:0.079469)64:0.051002,((Opisthokonta.Fungi-Diaporthe_longicolla.g12558.t1:0.051691,Opisthokonta.Fungi-Diaporthe_ampelina.g3931.t1:0.050968)100:0.442534,(((((Opisthokonta.Fungi-Podospora_anserina_S_mat_.GI.347975903:0.415623,Opisthokonta.Fungi-Neurospora.GI.698984462:0.354658)100:0.119276,Opisthokonta.Fungi-Pestalotiopsis_fici_W106-1.GI.630009831:0.280987)92:0.074108,(Magnaporthales-Macgarvieomyces_juncicola.CBS61082A013_S2_L001_R1_001_.contig_2913:0.182481,Magnaporthales-Pyricularia_oryzae.MGG_15094:0.160990)100:0.197862)99:0.053684,Opisthokonta.Fungi-Cyphellophora.GI.671144822:0.332998)96:0.033757,Opisthokonta.Fungi-Diaporthe_longicolla.g5083.t1:0.309934)100:0.060554)100:0.079009)67:0.043460)79:0.080358,((Magnaporthales-Ophioceras_dolichostomum.scf120-processed-gene-0.36:0.351431,Magnaporthales-Pyricularia_oryzae.MGG_08468:0.261700)100:0.232254,((Opisthokonta.Fungi-Ophiostoma_piceae.GI.512194020:0.072222,Opisthokonta.Fungi-Ophiostoma_ulmi.g2300:0.183464)100:0.316132,(Opisthokonta.Fungi-Thielavia.GI.367041155:0.229126,(Magnaporthales-Ophioceras_dolichostomum.scf188-augustus-gene-0.76:0.168483,Magnaporthales-Pseudohelonectia_lignicola.scf6-processed-gene-0.131:0.193048)100:0.198714)75:0.071564)99:0.119312)100:0.211595)100:0.190464)76:0.084285)74:0.137804)100:0.254771,((Opisthokonta.Fungi-Debaryomyces_hansenii_CBS767.GI.294657273:1.066631,Opisthokonta.Fungi-Monacrosporium_haptotylum.Monha1.45:0.720808)100:0.254655,(Opisthokonta.Fungi-Ustilago.GI.71003297:0.752259,Opisthokonta.Fungi-Monacrosporium_haptotylum.Monha1.2353:0.977700)62:0.086427)92:0.150900)95:0.167858)83:0.114833,((Opisthokonta.Metazoa-Trichoplax_adhaerens.GI.196014566:0.844117,((Opisthokonta.Metazoa-Anolis_carolinensis.GI.327266416:0.295780,Opisthokonta.Metazoa-Anolis_carolinensis.GI.327266419:0.409038)100:0.442621,((((Opisthokonta.Metazoa-Branchiostoma_floridae.GI.260797044:0.598745,Opisthokonta.Metazoa-Branchiostoma_floridae.GI.260796855:0.456543)73:0.137926,Opisthokonta.Metazoa-Branchiostoma_floridae.GI.260822875:0.566147)65:0.049571,Opisthokonta.Metazoa-Oryzias_latipes.GI.432921280:0.668425)49:0.029156,((Opisthokonta.Metazoa-Oryzias_latipes.GI.319996705:0.366145,Opisthokonta.Metazoa-Takifugu_rubripes.GI.410929869:0.333423)100:0.194286,Opisthokonta.Metazoa-Anolis_carolinensis.GI.327266838:0.375138)76:0.102734)70:0.147717)88:0.136293)73:0.107667,((Opisthokonta.Metazoa-Ixodes_scapularis.GI.241813117:0.682853,Opisthokonta.Metazoa-Lottia_gigantea.jgiLotgi1_184457:0.831859)87:0.132935,Opisthokonta.Metazoa-Ixodes_scapularis.GI.241686724:1.056820)73:0.111414)92:0.139411)90:0.087363)84:0.196903,Amoebozoa.Mycetozoa-Dictyostelium_discoideum_AX4.GI.66818559:0.987344);
Magnaporthiopsis_incrustans.scf163_39.g23.tree	(Bacteria.Chloroflexi-Ktedonobacter.GI.298244518:0.353004,((Bacteria.Chloroflexi-Herpetosiphon.GI.159898657:0.184838,Bacteria.Cyanobacteria-Leptolyngbya.GI.427421052:0.403831)80:0.083246,((Bacteria.Proteobacteria-Hahella.GI.83642997:0.262400,((((((Plantae.Rhodophyta-Calliarthron_tuberculosum.ORF_15879_34:0.504935,(Plantae.Rhodophyta-Calliarthron_tuberculosum.ORF_12603_18:0.129948,Plantae.Rhodophyta-Calliarthron_tuberculosum.ORF_11256_8:0.199900)53:0.122572)100:0.154972,(Chromalveolata.Dinoflagellates-Symbiodinium_minutum.v1.2.005362.t1:0.121779,Chromalveolata.Dinoflagellates-Symbiodinium_minutum.v1.2.018492.t1:0.119141)100:0.214779)100:0.173267,Chromalveolata.Stramenopiles-Aureococcus_anophagefferens.jgiAuran1_62046:1.050620)100:0.095759,(((Chromalveolata.Stramenopiles-Pythium_ultimum.G005045:0.478242,Chromalveolata.Stramenopiles-Pythium_ultimum.G005059:0.305916)97:0.086762,Chromalveolata.Stramenopiles-Pythium_ultimum.G005061:0.284726)66:0.106258,(Chromalveolata.Stramenopiles-Phytophthora_infestans_T30-4.GI.301093885:0.275331,(Chromalveolata.Stramenopiles-Phytophthora_infestans_T30-4.GI.301102368:0.212382,Chromalveolata.Stramenopiles-Phytophthora_infestans_T30-4.GI.301093883:0.115518)98:0.108677)100:0.163512)100:1.450059)100:0.250011,((Opisthokonta.Fungi-Monacrosporium_haptotylum.Monha1.6952:0.565698,((Opisthokonta.Fungi-Coprinopsis_cinerea_okayama7130.GI.169866037:0.138903,(Opisthokonta.Fungi-Coprinopsis_cinerea_okayama7130.GI.169869128:0.101771,Opisthokonta.Fungi-Coprinopsis_cinerea_okayama7130.GI.299752630:0.088488)100:0.154137)100:0.176433,((((Opisthokonta.Fungi-Verticillium_dahliae_VdLs.17.GI.697076335:0.412576,(Opisthokonta.Fungi-Verticillium_dahliae_VdLs.17.GI.697083326:0.048680,Opisthokonta.Fungi-Verticillium_tricorpus.g10066.t1:0.037497)100:0.143692)100:0.102005,((((Opisthokonta.Fungi-Eutypa_lata_UCREL1.GI.629676078:0.378374,(Opisthokonta.Fungi-Diaporthe_longicolla.g15372.t1:0.069417,Opisthokonta.Fungi-Diaporthe_ampelina.g5933.t1:0.053114)100:0.104380)68:0.038057,Opisthokonta.Fungi-Pestalotiopsis_fici_W106-1.GI.630014609:0.112990)68:0.034607,(((((Magnaporthales-Omnidemptus_affinis.ATCC200212.contig_9398:0.139441,(Magnaporthales-Nakataea_oryzae.scf6-processed-gene-0.144:0.046374,Magnaporthales-Magnaporthiopsis_incrustans.scf163_39.g23:0.049233)83:0.031003)100:0.099690,(Magnaporthales-Macgarvieomyces_juncicola.CBS61082A013_S2_L001_R1_001_.contig_8151:0.139193,Magnaporthales-Pyricularia_oryzae.MGG_07908:0.088556)100:0.058424)80:0.022234,(Magnaporthales-Ophioceras_dolichostomum.scf405-augustus-gene-0.35:0.081274,Magnaporthales-Pseudohelonectia_lignicola.scf8-augustus-gene-0.355:0.076239)100:0.086586)96:0.059205,(Opisthokonta.Fungi-Colletotrichum_higginsianum.GI.380487003:0.079591,(Opisthokonta.Fungi-Colletotrichum_orbiculare.GI.477532181:0.069190,Opisthokonta.Fungi-Colletotrichum_gloeosporioides.GI.596647619:0.030116)100:0.033634)100:0.043404)94:0.049095,Opisthokonta.Fungi-Togninia_minima_UCRPA7.GI.631240292:0.106058)69:0.045599)99:0.057927,(Opisthokonta.Fungi-Sordaria_macrospora_k-hell.GI.336259595:0.265238,(Opisthokonta.Fungi-Chaetomium_thermophilum_var_thermophilum_D.GI.576041460:0.085318,Opisthokonta.Fungi-Myceliophthora.GI.367026301:0.140840)99:0.070109)91:0.054766)88:0.025890)95:0.067094,(Opisthokonta.Fungi-Leptosphaeria_maculans_JN3.GI.396461557:0.037692,(Opisthokonta.Fungi-Setosphaeria_turcica_Et28A.GI.636579431:0.107759,Opisthokonta.Fungi-Pyrenophora_tritici-repentis_Pt-1C-BFP.GI.189195630:0.080093)98:0.054607)100:0.169330)98:0.041039,(Opisthokonta.Fungi-Glarea.GI.636752053:0.182445,Opisthokonta.Fungi-Marssonina_brunnea_f_sp_multigermtubi_MB_m1.GI.597578331:0.205929)100:0.126793)100:0.171094)100:0.081329)100:0.211739,((Opisthokonta.Fungi-Pestalotiopsis_fici_W106-1.GI.630008517:0.149778,(Magnaporthales-Macgarvieomyces_juncicola.CBS61082A013_S2_L001_R1_001_.contig_2907:0.113467,(Opisthokonta.Fungi-Ophiostoma_piceae.GI.512194245:0.070822,(Opisthokonta.Fungi-Sporothrix_schenckii.GI.550809965:0.000001,Opisthokonta.Fungi-Sporothrix_brasiliensis.GI.748537854:0.008737)100:0.074204)100:0.025439)84:0.034683)100:0.331523,((Magnaporthales-Pseudohelonectia_lignicola.scf5-augustus-gene-0.368:0.079847,Magnaporthales-Nakataea_oryzae.scf205-processed-gene-0.20:0.224425)100:0.362962,((Opisthokonta.Fungi-Monacrosporium_haptotylum.Monha1.6359:0.296715,Opisthokonta.Fungi-Glarea.GI.636768481:0.155409)80:0.063773,((Opisthokonta.Fungi-Aspergillus_nidulans_FGSC_A4.GI.67521632:0.149019,Opisthokonta.Fungi-Aspergillus_flavus_NRRL3357.GI.238498612:0.071201)75:0.043607,Opisthokonta.Fungi-Aspergillus.GI.121702001:0.071582)100:0.110564)100:0.105530)92:0.068332)98:0.134220)100:0.082360)98:0.101324,Bacteria.Proteobacteria-Sorangium_cellulosum_So_ce56.GI.162456360:0.452110)100:0.273097)98:0.094998,((Bacteria.Firmicutes-Paenibacillus_mucilaginosus_KNP414.GI.337750381:0.102390,(Bacteria.Proteobacteria-Stigmatella_aurantiaca_DW43-1.GI.310820136:0.081319,Bacteria.Proteobacteria-Cystobacter.GI.444910791:0.145632)100:0.083089)99:0.083473,(Bacteria.Proteobacteria-Xylella_fastidiosa_9a5c.GI.15837868:0.261127,Bacteria.Proteobacteria-Xanthomonas_campestris_pv_campest.GI.21232963:0.180846)100:0.118442)94:0.090239)83:0.069779)64:0.045276,(Bacteria.Actinobacteria-Acidothermus_cellulolyticus_11B.GI.117927823:0.262592,(Bacteria.Actinobacteria-Jonesia.GI.256831975:0.290680,Bacteria.Actinobacteria--Actinobacteria--.GI.336320808:0.247542)96:0.122361)94:0.087372);
Magnaporthiopsis_incrustans.scf163_39.g5.tree	(Opisthokonta.Fungi-Colletotrichum_graminicola.GLRG_00372T0:1.260267,((Opisthokonta.Fungi-Colletotrichum_orbiculare.GI.477527604:0.223544,((Opisthokonta.Fungi-Colletotrichum_sublineola.GI.640921875:0.331504,(Opisthokonta.Fungi-Colletotrichum_fioriniae_PJ7.GI.615450262:0.159991,Opisthokonta.Fungi-Colletotrichum_higginsianum.GI.380482582:0.193341)54:0.054721)81:0.068499,(((((((Opisthokonta.Fungi-Bipolaris.GI.627875176:0.118522,Opisthokonta.Fungi-Bipolaris_sorokiniana_ND90Pr.GI.628066757:0.012679)100:0.333778,((Opisthokonta.Fungi-Puccinia_graminis_f_sp_tritici_CRL_75-36-700-.GI.331242575:1.376106,(Opisthokonta.Fungi-Puccinia_graminis_f_sp_tritici_CRL_75-36-700-.GI.331228835:0.190336,Opisthokonta.Fungi-Puccinia_graminis_f_sp_tritici_CRL_75-36-700-.GI.331228837:0.146216)100:0.733278)94:0.099308,(((Opisthokonta.Fungi-Puccinia_graminis_f_sp_tritici_CRL_75-36-700-.GI.331227702:0.849008,(Opisthokonta.Fungi-Puccinia_graminis_f_sp_tritici_CRL_75-36-700-.GI.403175054:0.686089,(Opisthokonta.Fungi-Puccinia_graminis_f_sp_tritici_CRL_75-36-700-.GI.403161463:0.669559,Opisthokonta.Fungi-Puccinia_graminis_f_sp_tritici_CRL_75-36-700-.GI.331230343:0.693734)98:0.162697)85:0.118306)81:0.110037,(((Opisthokonta.Fungi-Puccinia_graminis_f_sp_tritici_CRL_75-36-700-.GI.403160526:0.961168,Opisthokonta.Fungi-Puccinia_graminis_f_sp_tritici_CRL_75-36-700-.GI.403167763:0.402383)72:0.119669,(Opisthokonta.Fungi-Puccinia_graminis_f_sp_tritici_CRL_75-36-700-.GI.331216543:0.058716,Opisthokonta.Fungi-Puccinia_graminis_f_sp_tritici_CRL_75-36-700-.GI.403180069:0.081465)100:0.617649)75:0.121633,Opisthokonta.Fungi-Puccinia_graminis_f_sp_tritici_CRL_75-36-700-.GI.403166480:0.891471)65:0.037671)96:0.109939,(Opisthokonta.Fungi-Puccinia_graminis_f_sp_tritici_CRL_75-36-700-.GI.403176506:0.951339,(Opisthokonta.Fungi-Puccinia_graminis_f_sp_tritici_CRL_75-36-700-.GI.403180374:0.387771,Opisthokonta.Fungi-Puccinia_graminis_f_sp_tritici_CRL_75-36-700-.GI.403174351:0.341934)97:0.097366)100:0.467392)99:0.108104)100:0.797545)87:0.155487,Opisthokonta.Fungi-Colletotrichum_fioriniae_PJ7.GI.615438536:0.431891)56:0.087750,Opisthokonta.Fungi-Neofusicoccum_parvum_UCRNP2.GI.615413196:0.293805)28:0.038895,Opisthokonta.Fungi-Ophiostoma_ulmi.g3333:0.401562)59:0.041536,(((((Magnaporthales-Pyricularia_oryzae.MGG_08696:0.409573,Magnaporthales-Nakataea_oryzae.scf403-processed-gene-0.19:0.143768)58:0.053212,Magnaporthales-Pseudophialophora_schizachyrii.AL3S4.contig_20198:0.318542)78:0.095500,((Magnaporthales-Pyricularia_grisea.M82.contig_2314:0.130354,(Magnaporthales-Omnidemptus_affinis.ATCC200212.contig_8487:0.118286,Magnaporthales-Magnaporthiopsis_incrustans.scf163_39.g5:0.059856)95:0.043478)87:0.016910,Magnaporthales-Pyricularia_oryzae.MGG_08521:0.043515)100:0.205954)100:0.169922,Opisthokonta.Fungi-Colletotrichum_orbiculare.GI.477527458:0.455455)96:0.113611,(Magnaporthales-Ophioceras_leptosporum.CBS89470A014_S3_L001_R1_001_.contig_5544:0.428077,Opisthokonta.Fungi-Verticillium_tricorpus.g1725.t1:0.179838)100:0.361089)77:0.073391)99:0.115441,(Opisthokonta.Fungi-Phaeosphaeria_nodorum_SN15.GI.169620050:0.484232,((Opisthokonta.Fungi-Bipolaris_zeicola_26-R-13.GI.628232154:0.131149,Opisthokonta.Fungi-Bipolaris_sorokiniana_ND90Pr.GI.628056406:0.083603)98:0.037323,Opisthokonta.Fungi-Bipolaris.GI.627819611:0.042488)100:0.241311)98:0.082075)100:0.851803)100:0.157492)88:0.053802,Opisthokonta.Fungi-Colletotrichum_gloeosporioides.GI.596682797:0.123721)100:0.166796,Opisthokonta.Fungi-Colletotrichum_sublineola.GI.640924089:0.115169);
Magnaporthiopsis_incrustans.scf186_26.g5.tree	(Opisthokonta.Fungi-Tuber_melanosporum_Mel28.GI.296411855:0.662650,Opisthokonta.Fungi-Ophiostoma_piceae.GI.512190943:0.674981,((((((Opisthokonta.Fungi-Moniliophthora_perniciosa_FA553.GI.238600423:0.930753,Opisthokonta.Fungi-Ophiostoma_ulmi.g736:0.965807)77:0.075884,((((Bacteria.Firmicutes-Solibacillus_silvestris_StLB046.GI.393200606:0.481584,Bacteria.Proteobacteria-Methylibium_petroleiphilum_PM1.GI.124266230:0.455107)98:0.129247,(Archaea.Euryarchaeota-Haloterrigena.GI.284167093:0.297003,Archaea.Euryarchaeota-Natronolimnobius.GI.448313834:0.265902)100:0.126335)86:0.087178,Bacteria.Proteobacteria-Comamonas_testosteroni_KF-1.GI.221070098:0.509065)97:0.085082,(Bacteria.Proteobacteria-Polaromonas_sp_JS666.GI.91791362:0.266417,(Opisthokonta.Fungi-Marssonina_brunnea_f_sp_multigermtubi_MB_m1.GI.597587083:0.428366,Opisthokonta.Fungi-Grosmannia_clavigera.Grocl1.438:0.434572)100:0.197952)100:0.208414)100:0.134579)100:0.403515,((((((((((Opisthokonta.Fungi-Colletotrichum_gloeosporioides.GI.596652105:0.364790,(Opisthokonta.Fungi-Colletotrichum_higginsianum.GI.380476353:0.252330,Opisthokonta.Fungi-Verticillium_tricorpus.g1891.t1:0.112856)100:0.129176)100:0.161946,(Opisthokonta.Fungi-Colletotrichum_gloeosporioides.GI.596656748:0.419324,(Opisthokonta.Fungi-Diaporthe_longicolla.g11070.t1:0.093348,Opisthokonta.Fungi-Diaporthe_ampelina.g7556.t1:0.056055)100:0.385615)72:0.038019)77:0.061738,Opisthokonta.Fungi-Aspergillus_terreus_NIH2624.GI.115438130:0.403046)65:0.033931,(Opisthokonta.Fungi-Setosphaeria_turcica_Et28A.GI.636597129:0.365744,(((Magnaporthales-Nakataea_oryzae.scf224-snap-gene-0.63:0.168694,Magnaporthales-Nakataea_oryzae.scf118-augustus-gene-0.105:0.139894)100:0.134347,(Magnaporthales-Magnaporthiopsis_rhizophila.scf102-processed-gene-0.2:0.075158,Magnaporthales-Magnaporthiopsis_incrustans.scf186_26.g5:0.293325)100:0.180838)100:0.233964,(Opisthokonta.Fungi-Colletotrichum_fioriniae_PJ7.GI.615475700:0.130545,Opisthokonta.Fungi-Colletotrichum_gloeosporioides.GI.596712140:0.107950)100:0.190740)100:0.205319)99:0.088729)85:0.047512,(((Opisthokonta.Fungi-Setosphaeria_turcica_Et28A.GI.636596915:0.113062,Opisthokonta.Fungi-Bipolaris_sorokiniana_ND90Pr.GI.628073095:0.057296)100:0.334451,Opisthokonta.Fungi-Diaporthe_longicolla.g3939.t1:0.319443)100:0.122286,((Opisthokonta.Fungi-Bipolaris_sorokiniana_ND90Pr.GI.628062825:0.142309,Opisthokonta.Fungi-Bipolaris_zeicola_26-R-13.GI.628191574:0.178781)100:0.150324,(Opisthokonta.Fungi-Colletotrichum_sublineola.GI.640922107:0.124150,Opisthokonta.Fungi-Fusarium_pseudograminearum_CS3096.GI.685866579:0.190542)100:0.057960)100:0.108620)94:0.054500)57:0.042029,(((Magnaporthales-Pyricularia_oryzae.MGG_00824:0.292443,Magnaporthales-Pyricularia_oryzae.MGG_09323:0.162483)100:0.298049,Opisthokonta.Fungi-Aspergillus_flavus_NRRL3357.GI.238508024:0.420668)85:0.073695,Opisthokonta.Fungi-Eutypa_lata_UCREL1.GI.629667785:0.361088)48:0.038672)90:0.061835,Opisthokonta.Fungi-Setosphaeria_turcica_Et28A.GI.636580303:0.489912)100:0.162336,(Opisthokonta.Fungi-Coccidioides_posadasii_C735_delta_SOWgp.GI.303310803:0.165921,Plantae.Rhodophyta-Calliarthron_tuberculosum.ORF_CLC_contig_850975_2:0.669124)79:0.264672)55:0.020564,((Opisthokonta.Fungi-Marssonina_brunnea_f_sp_multigermtubi_MB_m1.GI.597577175:0.666492,((Opisthokonta.Fungi-Pestalotiopsis_fici_W106-1.GI.630012289:0.326030,Magnaporthales-Macgarvieomyces_juncicola.CBS61082A013_S2_L001_R1_001_.contig_2852:0.413213)100:0.171345,(Opisthokonta.Fungi-Verticillium_dahliae_VdLs.17.GI.697074695:0.486771,(Opisthokonta.Fungi-Chaetomium_globosum_CBS_148.51.GI.116198583:0.120111,(Opisthokonta.Fungi-Thielavia.GI.367038133:0.115737,Opisthokonta.Fungi-Myceliophthora.GI.367025211:0.112195)97:0.050910)100:0.233595)94:0.054699)92:0.058618)91:0.031245,Opisthokonta.Fungi-Moniliophthora_perniciosa_FA553.GI.238584109:0.298411)97:0.053863)99:0.187971,((((Bacteria.Actinobacteria-Turicella.GI.423350923:0.821531,(Bacteria.Actinobacteria-Pseudonocardia_dioxanivorans_CB1190.GI.331695221:0.328673,Bacteria.Actinobacteria-Pseudonocardia_dioxanivorans_CB1190.GI.331697029:0.246367)100:0.093782)81:0.085878,(((((Bacteria.Proteobacteria-marine_gamma_proteobacterium_HTCC2.GI.119476247:0.149165,Bacteria.Proteobacteria-marine_gamma_proteobacterium_HTCC2.GI.119503870:0.253381)100:0.196274,Bacteria.Proteobacteria-marine_gamma_proteobacterium_HTCC2.GI.119477975:0.241176)85:0.098392,Bacteria.Proteobacteria-Phenylobacterium_zucineum_HLK1.GI.197105295:0.167479)77:0.038814,(Bacteria.Proteobacteria-Bradyrhizobium.GI.384219663:0.257555,(Bacteria.Proteobacteria-Haliangium.GI.262194870:0.151316,(Bacteria.Proteobacteria-Cystobacter.GI.444911429:0.071336,Bacteria.Proteobacteria-Cystobacter.GI.444912514:0.076102)100:0.092132)100:0.202858)97:0.081751)75:0.023049,Bacteria.Proteobacteria-Novosphingobium_pentaromativorans_.GI.359397744:0.352652)82:0.048573)68:0.061173,Opisthokonta.Fungi-Pestalotiopsis_fici_W106-1.GI.630010317:0.461171)69:0.041575,Opisthokonta.Fungi-Sclerotinia_sclerotiorum_1980_UF-70.GI.156061741:0.497741)89:0.066189)100:0.480287)98:0.260353,Bacteria.Spirochaetes-Turneriella.GI.392402228:0.877430)84:0.159425,Bacteria.BacteroidetesChlorobi-Fibrella.GI.436837950:0.792606)94:0.136172,Chromalveolata.Stramenopiles-Aurantiochytrium_limacinum.jgiAurli1_136719:0.977321)100:0.592703);
Magnaporthiopsis_incrustans.scf18_111.g63.tree	(Opisthokonta.Fungi-Puccinia_graminis_f_sp_tritici_CRL_75-36-700-.GI.331228811:1.065094,((Bacteria.FibrobacteresAcidobacteria-Fibrobacter_succinogenes_sub.GI.261416850:1.218735,((((Magnaporthales-Pyricularia_oryzae.MGG_12029:4.600558,Opisthokonta.Fungi-Malassezia.GI.164661427:0.000002)70:0.344554,((Opisthokonta.Fungi-Ustilago.GI.71020355:0.354959,Opisthokonta.Fungi-Postia_placenta_Mad-698-R.GI.242214611:0.365237)99:0.080339,Opisthokonta.Fungi-Puccinia_graminis_f_sp_tritici_CRL_75-36-700-.GI.403160567:0.394098)97:0.180207)70:0.388052,((((((Bacteria.BacteroidetesChlorobi-Indibacter_alkaliphilus_LW1.GI.404448959:0.134322,Bacteria.BacteroidetesChlorobi-Cecembia_lonarensis_LW9.GI.406662713:0.327382)100:0.268163,(Bacteria.BacteroidetesChlorobi-Fibrisoma.GI.392964566:0.424772,Bacteria.BacteroidetesChlorobi-Salinibacter_ruber_M8.GI.294508843:0.360793)99:0.027891)100:0.148970,Bacteria.BacteroidetesChlorobi--Bacteroidetes.GI.268316903:0.439699)95:0.087965,Bacteria.Dictyoglomi-Dictyoglomus_thermophilum_H-6-12.GI.206900617:0.504598)97:0.121148,Bacteria.Firmicutes-Desmospora.GI.333373701:0.215940)99:0.107355,Bacteria.Firmicutes-Lachnospiraceae_bacterium_3_1_57FAA_CT1.GI.336428882:0.474755)100:0.101495)69:0.101173,((Plantae.Rhodophyta-Pyropia_yezoensis.ctg13177_g3137:0.586061,(((Chromalveolata.Stramenopiles-Thalassiosira_pseudonana_CCMP.GI.224014624:0.292580,Chromalveolata.Stramenopiles-Thalassiosira_pseudonana_CCMP.GI.224013012:0.226575)100:0.538247,Chromalveolata.Stramenopiles-Thalassiosira_pseudonana_CCMP.GI.224005384:0.406235)78:0.055086,(Opisthokonta.Fungi-Monacrosporium_haptotylum.Monha1.10705:0.432789,Magnaporthales-Pyricularia_oryzae.MGG_04534:0.473448)100:0.344061)98:0.131721)92:0.171785,(((((((Opisthokonta.Metazoa-Metaseiulus_occidentalis.GI.391337633:0.494959,Opisthokonta.Metazoa-Nasonia_vitripennis.GI.345494134:0.511639)93:0.115181,Opisthokonta.Metazoa-Lottia_gigantea.jgiLotgi1_195779:0.711601)91:0.077490,(Opisthokonta.Choanoflagellida---Monosiga_brevicollis_MX1.GI.167519248:0.714974,Opisthokonta.Metazoa-Lottia_gigantea.jgiLotgi1_143732:0.680683)84:0.110542)93:0.170256,(Opisthokonta.Metazoa-Anolis_carolinensis.GI.327271187:0.416150,(Opisthokonta.Metazoa-Saccoglossus_kowalevskii.GI.291240487:0.395111,((Opisthokonta.Metazoa-Branchiostoma_floridae.GI.260805434:0.318749,Opisthokonta.Metazoa-Branchiostoma_floridae.GI.260805432:0.125358)97:0.105980,(Opisthokonta.Metazoa-Lottia_gigantea.jgiLotgi1_130303:0.227933,Opisthokonta.Metazoa-Capitella_teleta.jgiCapca1_205081:0.372209)100:0.175767)86:0.084067)73:0.056359)52:0.051489)52:0.027115,(Opisthokonta.Metazoa-Daphnia_pulex.jgiDappu1_311586:0.146011,(Opisthokonta.Metazoa-Acyrthosiphon_pisum.GI.193690615:0.091561,Opisthokonta.Metazoa-Tribolium_castaneum.GI.110431374:0.084730)93:0.034243)100:0.334387)95:0.155429,(Opisthokonta.Metazoa-Hydra_magnipapillata.GI.449667073:0.388157,Opisthokonta.Metazoa-Nematostella_vectensis.GI.156382333:0.399230)99:0.107059)97:0.122374,(Amoebozoa.Archamoebae-Entamoeba_dispar_SAW760.GI.167380579:0.445499,(Bacteria.Cyanobacteria-Nostoc.GI.186686706:0.240615,Bacteria.Cyanobacteria-Cylindrospermum.GI.434403183:0.150519)100:0.298628)99:0.136996)95:0.117830)89:0.049292)76:0.233589)78:0.171504,(((((((Magnaporthales-Pseudohelonectia_lignicola.scf577-processed-gene-0.1:0.507057,(Opisthokonta.Fungi-Glarea.GI.636752011:0.464932,Opisthokonta.Fungi-Pestalotiopsis_fici_W106-1.GI.630014709:0.335640)74:0.060600)55:0.062243,Opisthokonta.Fungi-Glarea.GI.636760755:0.309734)49:0.078119,Opisthokonta.Fungi-Valsa_mali.g8800.t1:0.299674)37:0.059759,((Magnaporthales-Pseudohelonectia_lignicola.scf203-snap-gene-0.68:0.402128,(Magnaporthales-Ophioceras_dolichostomum.scf22-processed-gene-0.82:0.438615,(((((Opisthokonta.Fungi-Ophiostoma_piceae.GI.512193773:0.035582,Opisthokonta.Fungi-Ophiostoma_ulmi.g4617:0.041579)100:0.123370,Opisthokonta.Fungi-Ophiostoma_piceae.GI.512190791:0.259314)98:0.075849,(Opisthokonta.Fungi-Neurospora_crassa_OR74A.GI.164424205:0.136450,Opisthokonta.Fungi-Togninia_minima_UCRPA7.GI.631236350:0.059719)100:0.114655)99:0.081850,(Opisthokonta.Fungi-Cordyceps_militaris_CM01.GI.573992797:0.128156,(Opisthokonta.Fungi-Metarhizium_majus.GI.743672430:0.206600,(Opisthokonta.Fungi-Trichophyton.GI.327298115:0.037979,Opisthokonta.Fungi-Arthroderma.GI.296813139:0.021438)100:0.054844)49:0.029180)87:0.048459)92:0.032026,((((Opisthokonta.Fungi-Pestalotiopsis_fici_W106-1.GI.630038718:0.178746,(Opisthokonta.Fungi-Neurospora.GI.698986152:0.068310,Opisthokonta.Fungi-Sordaria_macrospora_k-hell.GI.336240458:0.021539)100:0.048771)86:0.037408,Opisthokonta.Fungi-Colletotrichum_fioriniae_PJ7.GI.615447870:0.077398)99:0.034210,Opisthokonta.Fungi-Fusarium_graminearum_PH-1.GI.46138093:0.137965)51:0.049773,Opisthokonta.Fungi-Monacrosporium_haptotylum.Monha1.10409:0.169571)97:0.062946)99:0.113774)69:0.075905)68:0.048153,((((Opisthokonta.Fungi-Diaporthe_longicolla.g4896.t1:0.140757,Opisthokonta.Fungi-Bipolaris_zeicola_26-R-13.GI.628205918:0.053851)99:0.034120,Opisthokonta.Fungi-Setosphaeria_turcica_Et28A.GI.636587665:0.096942)100:0.087928,(Opisthokonta.Fungi-Eutypa_lata_UCREL1.GI.629652485:0.205154,Opisthokonta.Fungi-Neosartorya.GI.119500670:0.135457)100:0.063220)100:0.205678,(((Opisthokonta.Fungi-Colletotrichum_gloeosporioides.GI.596674224:0.079278,(Opisthokonta.Fungi-Colletotrichum_higginsianum.GI.380495732:0.031533,Magnaporthales-Macgarvieomyces_juncicola.CBS61082A013_S2_L001_R1_001_.contig_10668:0.237607)93:0.039208)96:0.048921,Magnaporthales-Nakataea_oryzae.scf6-snap-gene-0.273:0.142134)94:0.086324,(Magnaporthales-Gaeumannomyces_graminis_var.graminis.M53.contig_8986:0.044402,(Magnaporthales-Nakataea_oryzae.scf378-snap-gene-0.46:0.042109,Magnaporthales-Magnaporthiopsis_incrustans.scf18_111.g63:0.048536)93:0.030681)100:0.114401)95:0.203533)87:0.040775)58:0.056013)36:0.008350,Opisthokonta.Fungi-Sclerotinia_sclerotiorum_1980_UF-70.GI.156059983:0.499544)34:0.061181,Opisthokonta.Fungi-Monacrosporium_haptotylum.Monha1.63:0.294802)85:0.078974,(Opisthokonta.Fungi-Zymoseptoria_tritici_IPO323.GI.398411254:0.313354,(Opisthokonta.Fungi-Candida_albicans_SC5314.GI.68467285:0.499109,(Opisthokonta.Fungi-Debaryomyces_hansenii_CBS767.GI.294658751:0.229410,Opisthokonta.Fungi-Meyerozyma.GI.146415332:0.315367)100:0.343135)100:0.349082)91:0.058248)93:0.384850)86:0.391068,Opisthokonta.Fungi-Postia_placenta_Mad-698-R.GI.242208050:0.578161);
Magnaporthiopsis_incrustans.scf18_111.g65.tree	(Bacteria.BacteroidetesChlorobi-Saprospira_grandis_Lewin.GI.379729152:1.941542,Bacteria.BacteroidetesChlorobi-Muricauda.GI.344202666:1.504327,((Bacteria.Proteobacteria-Desulfovibrio_magneticus_RS-1.GI.239908458:1.596503,(Bacteria.Firmicutes-Facklamia.GI.406671513:1.138636,(Bacteria.Firmicutes-Alkaliphilus_metalliredigens_QYMF.GI.150391825:1.484384,Bacteria.Firmicutes-Eremococcus_coleocola_ACS-139-V-Col8.GI.313885510:0.923583)61:0.269774)62:0.078363)86:0.254681,(((Opisthokonta.Fungi-Monacrosporium_haptotylum.Monha1.1526:0.758186,Opisthokonta.Fungi-Monacrosporium_haptotylum.Monha1.5738:0.401761)100:0.548818,Opisthokonta.Fungi-Monacrosporium_haptotylum.Monha1.10411:0.566485)92:0.115571,(((((((Opisthokonta.Fungi-Cladonia_grayi.JGIclagr2.117088:1.198830,(((Opisthokonta.Fungi-Thielavia.GI.367053041:0.429137,(Opisthokonta.Fungi-Sporothrix_schenckii.GI.550804246:0.305869,Opisthokonta.Fungi-Sporothrix_brasiliensis.GI.748538817:0.217069)100:0.358629)94:0.108725,(Opisthokonta.Fungi-Arthroderma.GI.296813143:0.281708,(Magnaporthales-Xenopyricularia_zizaniicola.CBS132356A019_S4_L001_R1_001_.contig_856:0.173445,Magnaporthales-Pyricularia_oryzae.MGG_07571:0.334073)99:0.286599)99:0.231138)97:0.133135,(Magnaporthales-Pseudohelonectia_lignicola.scf4-processed-gene-0.85:0.626798,Magnaporthales-Magnaporthiopsis_rhizophila.scf44-processed-gene-0.233:0.533014)54:0.088734)49:0.060594)41:0.119778,(Opisthokonta.Fungi-Glarea.GI.636765525:0.379522,(Opisthokonta.Fungi-Eutypa_lata_UCREL1.GI.629672978:0.227478,Opisthokonta.Fungi-Sclerotinia_sclerotiorum_1980_UF-70.GI.156037598:0.253089)100:0.331077)95:0.265611)50:0.072736,((((Magnaporthales-Pseudohelonectia_lignicola.scf483-processed-gene-0.13:0.659264,Opisthokonta.Fungi-Bipolaris_sorokiniana_ND90Pr.GI.628083652:0.332278)92:0.095363,(Opisthokonta.Fungi-Uncinocarpus.GI.258570607:0.316130,Opisthokonta.Fungi-Grosmannia_clavigera.Grocl1.1588:0.805151)87:0.120384)84:0.063882,(Magnaporthales-Pseudohelonectia_lignicola.scf58-augustus-gene-0.127:0.393948,(Opisthokonta.Fungi-Diaporthe_longicolla.g3568.t1:0.217687,Opisthokonta.Fungi-Diaporthe_ampelina.g11748.t1:0.107427)100:0.330455)97:0.121824)34:0.052845,(((Opisthokonta.Fungi-Pestalotiopsis_fici_W106-1.GI.630034355:0.389839,Opisthokonta.Fungi-Colletotrichum_fioriniae_PJ7.GI.615475919:0.321452)52:0.095958,Opisthokonta.Fungi-Eutypa_lata_UCREL1.GI.629650280:0.340445)50:0.057557,(Opisthokonta.Fungi-Colletotrichum_higginsianum.GI.380488013:0.172096,Opisthokonta.Fungi-Colletotrichum_gloeosporioides.GI.596647564:0.171551)100:0.178576)48:0.073170)43:0.088168)18:0.047878,((Opisthokonta.Fungi-Eutypa_lata_UCREL1.GI.629671109:0.290940,Opisthokonta.Fungi-Aspergillus_nidulans_FGSC_A4.GI.67516523:0.396418)59:0.063473,Opisthokonta.Fungi-Pyrenophora_teres_f_teres_0-1.GI.330947411:0.405269)92:0.092430)17:0.059504,((((((Opisthokonta.Fungi-Fusarium_graminearum_PH-1.GI.46138097:0.574910,Opisthokonta.Fungi-Bipolaris_zeicola_26-R-13.GI.628205941:0.404377)86:0.090504,Opisthokonta.Fungi-Verticillium_dahliae_VdLs.17.GI.697065793:0.274577)96:0.123679,(Magnaporthales-Magnaporthiopsis_rhizophila.scf187-processed-gene-0.19:0.350366,(Magnaporthales-Pseudophialophora_eragrostis.CM12m9.contig_4379:0.402475,Magnaporthales-Nakataea_oryzae.scf99-augustus-gene-0.93:0.237792)100:0.125773)83:0.119379)39:0.060757,Opisthokonta.Fungi-Myceliophthora.GI.367030849:0.499710)35:0.043061,(((((Opisthokonta.Fungi-Colletotrichum_orbiculare.GI.477524803:0.430242,Opisthokonta.Fungi-Verticillium_tricorpus.g1293.t1:0.476590)68:0.075006,((Opisthokonta.Fungi-Microsporum.GI.315043102:0.260904,Opisthokonta.Fungi-Arthroderma.GI.302509808:0.151056)98:0.084354,Opisthokonta.Fungi-Arthroderma.GI.296812303:0.215806)100:0.134586)86:0.091526,Opisthokonta.Fungi-Colletotrichum_gloeosporioides.GI.596721788:0.381854)50:0.058399,((Opisthokonta.Fungi-Sordaria_macrospora_k-hell.GI.336259665:0.341705,Opisthokonta.Fungi-Diaporthe_longicolla.g4898.t1:0.287709)81:0.076847,(Opisthokonta.Fungi-Sordaria_macrospora_k-hell.GI.336257188:0.082229,(Opisthokonta.Fungi-Podospora_anserina_S_mat_.GI.171682716:0.099690,Opisthokonta.Fungi-Podospora_anserina_S_mat_.GI.171678451:0.035533)60:0.026828)100:0.226314)85:0.091270)50:0.039194,Opisthokonta.Fungi-Verticillium_tricorpus.g10574.t1:0.402460)41:0.042620)19:0.042373,(Opisthokonta.Fungi-Verticillium_tricorpus.g10094.t1:0.503972,Opisthokonta.Fungi-Verticillium_tricorpus.g5895.t1:0.446293)59:0.072981)15:0.016853)40:0.085716,(Opisthokonta.Fungi-Colletotrichum_gloeosporioides.GI.596674219:0.269361,((Magnaporthales-Pyricularia_oryzae.MGG_09419:0.443984,(Magnaporthales-Nakataea_oryzae.scf6-augustus-gene-0.214:0.281284,(Magnaporthales-Magnaporthiopsis_rhizophila.scf58-processed-gene-0.170:0.081465,Magnaporthales-Magnaporthiopsis_incrustans.scf18_111.g65:0.004740)100:0.217661)69:0.061278)86:0.131434,(Magnaporthales-Gaeumannomyces_graminis_var.graminis.M53.contig_23389:0.193576,Magnaporthales-Nakataea_oryzae.scf378-snap-gene-0.43:0.219234)100:0.231299)72:0.126927)100:0.303774)37:0.001632,Opisthokonta.Fungi-Cryptococcus_neoformans_var_neoformans_JEC.GI.58270854:1.639729)63:0.102968)91:0.427502)92:0.596414);
Magnaporthiopsis_incrustans.scf195_22.g10.tree	(Opisthokonta.Fungi-Puccinia_graminis_f_sp_tritici_CRL_75-36-700-.GI.331216882:0.121254,Opisthokonta.Fungi-Puccinia_graminis_f_sp_tritici_CRL_75-36-700-.GI.331228502:0.000001,(Opisthokonta.Fungi-Puccinia_graminis_f_sp_tritici_CRL_75-36-700-.GI.403160148:0.966880,((Opisthokonta.Fungi-Coprinopsis_cinerea_okayama7130.GI.299743806:0.683643,Opisthokonta.Fungi-Laccaria_bicolor_S238N-H82.GI.170089883:0.185886)100:0.644871,(((Opisthokonta.Fungi-Bipolaris_zeicola_26-R-13.GI.628180984:0.828251,(Opisthokonta.Fungi-Glarea.GI.636768395:0.542836,(((((Opisthokonta.Fungi-Pyrenophora_tritici-repentis_Pt-1C-BFP.GI.189207513:0.164999,Opisthokonta.Fungi-Bipolaris.GI.627819003:0.208601)100:0.245275,Opisthokonta.Fungi-Sporothrix_brasiliensis.GI.748543700:0.216050)58:0.095726,(Opisthokonta.Fungi-Eutypa_lata_UCREL1.GI.629656301:0.270795,Opisthokonta.Fungi-Pestalotiopsis_fici_W106-1.GI.630008039:0.167085)100:0.139548)41:0.014936,Magnaporthales-Ophioceras_dolichostomum.scf23-augustus-gene-0.173:0.274201)40:0.051700,((Opisthokonta.Fungi-Verticillium_dahliae_VdLs.17.GI.697090451:0.347115,(Opisthokonta.Fungi-Fusarium_solani_mpVI_77-13-4.GI.302919145:0.096886,Opisthokonta.Fungi-Fusarium_pseudograminearum_CS3096.GI.685865131:0.277843)95:0.127965)83:0.101057,((Opisthokonta.Fungi-Chaetomium_thermophilum_var_thermophilum_D.GI.576047382:0.286837,Opisthokonta.Fungi-Thielavia.GI.367044272:0.063915)64:0.047844,Opisthokonta.Fungi-Myceliophthora.GI.367019588:0.142037)60:0.051836)21:0.028959)86:0.157982)77:0.047295)100:0.273180,(((Opisthokonta.Fungi-Pyrenophora_tritici-repentis_Pt-1C-BFP.GI.189208324:0.252882,Opisthokonta.Fungi-Phaeosphaeria_nodorum_SN15.GI.169625489:0.299536)100:0.235448,((((Magnaporthales-Pseudohelonectia_lignicola.scf16-processed-gene-0.153:0.326881,Magnaporthales-Ophioceras_leptosporum.CBS89470A014_S3_L001_R1_001_.contig_5337:0.091658)92:0.045289,Magnaporthales-Pyricularia_longispora.CBS125232.contig_10018:0.215465)100:0.071363,((((Magnaporthales-Xenopyricularia_zizaniicola.CBS132356A019_S4_L001_R1_001_.contig_13149:0.055777,Magnaporthales-Pyricularia_oryzae.MGG_01956:0.062063)96:0.033231,Magnaporthales-Magnaporthiopsis_incrustans.scf195_22.g10:0.139068)87:0.012725,Opisthokonta.Fungi-Colletotrichum_sublineola.GI.640919626:0.062747)94:0.027684,(Opisthokonta.Fungi-Colletotrichum_gloeosporioides.GI.596651235:0.031690,(Opisthokonta.Fungi-Colletotrichum_orbiculare.GI.477537382:0.069619,Opisthokonta.Fungi-Colletotrichum_fioriniae_PJ7.GI.615450742:0.036835)92:0.027378)99:0.043370)100:0.122203)100:0.151084,(Opisthokonta.Fungi-Diaporthe_longicolla.g15026.t1:0.039888,Opisthokonta.Fungi-Diaporthe_ampelina.g334.t1:0.033021)100:0.327320)100:0.319049)100:0.184395,(Opisthokonta.Fungi-Marssonina_brunnea_f_sp_multigermtubi_MB_m1.GI.597578327:0.410694,(Opisthokonta.Fungi-Glarea.GI.636755695:0.380555,(Opisthokonta.Fungi-Sclerotinia_sclerotiorum_1980_UF-70.GI.156032718:0.344652,(((Opisthokonta.Fungi-Blumeria_graminis.JGIblugr1.25574:0.439471,(Opisthokonta.Fungi-Colletotrichum_fioriniae_PJ7.GI.615453489:0.046921,Opisthokonta.Fungi-Colletotrichum_gloeosporioides.GI.596661403:0.021505)100:0.144108)99:0.114554,(((((Opisthokonta.Fungi-Podospora_anserina_S_mat_.GI.171688076:0.279351,(Opisthokonta.Fungi-Thielavia.GI.367041656:0.080135,Opisthokonta.Fungi-Chaetomium_globosum_CBS_148.51.GI.116179246:0.184948)100:0.127735)90:0.054008,Opisthokonta.Fungi-Togninia_minima_UCRPA7.GI.631233151:0.086403)85:0.027578,(Opisthokonta.Fungi-Sporothrix_schenckii.GI.550809292:0.007445,Opisthokonta.Fungi-Sporothrix_brasiliensis.GI.748542355:0.007667)100:0.083610)49:0.027670,(Opisthokonta.Fungi-Grosmannia_clavigera.Grocl1.4601:0.125780,(Opisthokonta.Fungi-Ophiostoma_piceae.GI.512195178:0.035494,Opisthokonta.Fungi-Ophiostoma_ulmi.g8084:0.056711)72:0.065356)99:0.079713)92:0.028765,(((Magnaporthales-Ophioceras_leptosporum.CBS89470A014_S3_L001_R1_001_.contig_14738:0.328734,(((((Magnaporthales-Pyricularia_grisea.M82.contig_648:0.101322,(Magnaporthales-Xenopyricularia_zizaniicola.CBS132356A019_S4_L001_R1_001_.contig_4061:0.137471,Magnaporthales-Pyricularia_oryzae.MGG_09321:0.060299)86:0.069157)100:0.122224,Magnaporthales-Buergenerula_spartinae.ATCC22848.contig_2710:0.086326)54:0.032849,Magnaporthales-Gaeumannomyces_graminis_var.avenae.CBS18765.contig_1530:0.082549)53:0.027258,Magnaporthales-Nakataea_oryzae.scf433-augustus-gene-0.30:0.105123)94:0.069605,(Magnaporthales-Pseudophialophora_eragrostis.CM12m9.contig_10373:0.047348,Magnaporthales-Gaeumannomyces_cylindrosporus.CBS61075.contig_2288:0.093769)92:0.067904)96:0.052701)100:0.021036,Magnaporthales-Ophioceras_dolichostomum.scf11-augustus-gene-0.223:0.079912)100:0.042190,Magnaporthales-Pseudohelonectia_lignicola.scf131-snap-gene-0.107:0.208872)100:0.087100)99:0.033576)89:0.053608,(Opisthokonta.Fungi-Cryphonectria_parasitica.Crypa1.41107:0.122267,(Opisthokonta.Fungi-Diaporthe_longicolla.g10987.t1:0.025610,Opisthokonta.Fungi-Diaporthe_ampelina.g11732.t1:0.067334)100:0.122503)96:0.034606)97:0.096216)97:0.088430)86:0.040714)79:0.053088)99:0.053908)100:0.293462,(Opisthokonta.Fungi-Monacrosporium_haptotylum.Monha1.4709:0.377028,Opisthokonta.Fungi-Tuber_melanosporum_Mel28.GI.296418098:0.467471)100:0.072655)100:0.343285)100:0.738305)100:0.810002);
Magnaporthiopsis_incrustans.scf19_115.g13.tree	(Opisthokonta.Metazoa-Metaseiulus_occidentalis.GI.391340051:0.443489,Opisthokonta.Metazoa-Metaseiulus_occidentalis.GI.391332496:0.453195,((Chromalveolata.Stramenopiles-Pythium_ultimum.G003505:0.916820,((((((Bacteria.Proteobacteria-marine_gamma_proteobacterium_HTCC2.GI.119478205:0.731637,(((Bacteria.FibrobacteresAcidobacteria-Candidatus_Solibacter_usitatu.GI.116622156:0.336232,(Bacteria.BacteroidetesChlorobi-Spirosoma.GI.284035585:0.086612,Bacteria.BacteroidetesChlorobi-Fibrisoma.GI.392969572:0.115780)99:0.098449)100:0.317716,(Bacteria.BacteroidetesChlorobi-Galbibacter_sp_ck-I2-15.GI.408371027:0.333400,Bacteria.FibrobacteresAcidobacteria-Acidobacterium_capsulatum_A.GI.225872915:0.305977)100:0.157438)95:0.077890,Bacteria.Proteobacteria-Cupriavidus_necator_N-1.GI.339328794:0.760340)82:0.053009)75:0.062380,(Bacteria.Proteobacteria-Commensalibacter_intestini_A911.GI.354594130:0.601405,(Bacteria.FibrobacteresAcidobacteria-Acidobacterium_capsulatum_A.GI.225871718:0.353094,(Bacteria.Proteobacteria-Brenneria_sp_EniD312.GI.354598287:0.174821,Bacteria.Proteobacteria-Pectobacterium_carotovorum_.GI.403057874:0.139843)100:0.271732)100:0.222789)100:0.289646)74:0.056551,(Bacteria.Firmicutes-Eubacterium_limosum_KIST612.GI.310828482:0.632572,Bacteria.Firmicutes-Desulfitobacterium_hafniense_DP7.GI.423072129:0.749680)86:0.142777)100:0.118560,Bacteria.Proteobacteria-Cystobacter.GI.444913713:0.572534)88:0.043489,(((Opisthokonta.Metazoa-Pediculus_humanus_corporis.GI.242024094:0.889483,Opisthokonta.Metazoa-Saccoglossus_kowalevskii.GI.291243774:0.580819)42:0.060126,((Opisthokonta.Metazoa-Helobdella_robusta.jgiHelro1_76935:0.606162,(Opisthokonta.Metazoa-Saccoglossus_kowalevskii.GI.291243730:0.343924,Opisthokonta.Metazoa-Saccoglossus_kowalevskii.GI.259013486:0.442329)99:0.124864)76:0.073822,((Opisthokonta.Metazoa-Capitella_teleta.jgiCapca1_157584:0.754271,(Opisthokonta.Metazoa-Takifugu_rubripes.GI.410929867:0.246892,Opisthokonta.Metazoa-Takifugu_rubripes.GI.410929869:0.152783)100:0.286778)83:0.096062,(Opisthokonta.Metazoa-Branchiostoma_floridae.GI.260787265:0.420755,Opisthokonta.Metazoa-Homo_sapiens.GI.7710112:0.448293)97:0.110549)85:0.109334)71:0.094145)75:0.097046,(Opisthokonta.Metazoa-Strongylocentrotus_purpuratus.GI.72113650:0.712804,(Opisthokonta.Metazoa-Branchiostoma_floridae.GI.260798604:0.369027,Opisthokonta.Metazoa-Branchiostoma_floridae.GI.260793092:0.472309)100:0.245592)100:0.198210)84:0.109029)83:0.051244,(Opisthokonta.Choanoflagellida---Monosiga_brevicollis_MX1.GI.167535352:0.791971,Chromalveolata.Alveolata-Perkinsus.GI.294870801:0.806618)98:0.102327)91:0.154638)64:0.054443,(Opisthokonta.Fungi-Cryptococcus_neoformans_var_neoformans_JEC.GI.58260332:0.777393,((((Opisthokonta.Fungi-Puccinia_graminis_f_sp_tritici_CRL_75-36-700-.GI.403172427:0.658808,Magnaporthales-Pyricularia_grisea.M82.contig_1343:0.700896)95:0.102103,((Opisthokonta.Fungi-Laccaria_bicolor_S238N-H82.GI.170089059:0.242844,Opisthokonta.Fungi-Coprinopsis_cinerea_okayama7130.GI.299742358:0.233591)92:0.073384,Opisthokonta.Fungi-Schizophyllum_commune_H4-8.GI.302689193:0.224024)100:0.280494)100:0.055294,((Opisthokonta.Fungi-Debaryomyces_hansenii_CBS767.GI.294657273:0.687713,(Opisthokonta.Fungi-Ustilago.GI.71021109:0.840860,(((Opisthokonta.Fungi-Monacrosporium_haptotylum.Monha1.45:0.236795,Opisthokonta.Fungi-Monacrosporium_haptotylum.Monha1.8230:0.211289)100:0.287765,(Opisthokonta.Fungi-Pseudocercospora_fijiensis_CIRAD86.GI.631380654:0.292104,(Opisthokonta.Fungi-Setosphaeria_turcica_Et28A.GI.636597065:0.274892,Magnaporthales-Ophioceras_leptosporum.CBS89470A014_S3_L001_R1_001_.contig_7907:0.481426)69:0.061118)71:0.071165)49:0.028194,(((((Opisthokonta.Fungi-Pseudocercospora_fijiensis_CIRAD86.GI.631383046:0.429803,(((Opisthokonta.Fungi-Pestalotiopsis_fici_W106-1.GI.630010449:0.363053,(Opisthokonta.Fungi-Pestalotiopsis_fici_W106-1.GI.630005689:0.177435,(Opisthokonta.Fungi-Fusarium_solani_mpVI_77-13-4.GI.302928464:0.160984,Opisthokonta.Fungi-Verticillium_tricorpus.g2312.t1:0.175217)97:0.055751)100:0.168036)95:0.095359,(Opisthokonta.Fungi-Diaporthe_longicolla.g1801.t1:0.246363,((Magnaporthales-Nakataea_oryzae.scf485-processed-gene-0.9:0.111790,(Magnaporthales-Buergenerula_spartinae.ATCC22848.contig_1920:0.087066,Magnaporthales-Magnaporthiopsis_incrustans.scf19_115.g13:0.090537)74:0.028533)100:0.100969,(Opisthokonta.Fungi-Colletotrichum_gloeosporioides.GI.596676482:0.081763,(Opisthokonta.Fungi-Colletotrichum_fioriniae_PJ7.GI.615466217:0.071896,Opisthokonta.Fungi-Colletotrichum_higginsianum.GI.380486203:0.061902)100:0.088357)97:0.061464)100:0.053618)100:0.075967)90:0.041464,Opisthokonta.Fungi-Fusarium_solani_mpVI_77-13-4.GI.302880253:0.305338)95:0.066089)59:0.024483,(Opisthokonta.Fungi-Valsa_mali.g745.t1:0.258104,((Chromalveolata.Stramenopiles-Phytophthora_infestans_T30-4.GI.301090454:0.300588,(Opisthokonta.Fungi-Cryphonectria_parasitica.Crypa1.61678:0.184229,(Opisthokonta.Fungi-Exophiala_dermatitidis_NIHUT8656.GI.684170076:0.090546,Opisthokonta.Fungi-Capronia_coronata_CBS_617.96.GI.628218752:0.085884)100:0.086807)85:0.029355)93:0.035081,(Opisthokonta.Fungi-Glarea.GI.636749979:0.212786,Opisthokonta.Fungi-Botrytis_cinerea_B05.10.GI.154297973:0.186587)100:0.063143)91:0.031044)91:0.053045)51:0.021742,((Opisthokonta.Fungi-Pestalotiopsis_fici_W106-1.GI.630025086:0.343402,(Opisthokonta.Fungi-Grosmannia_clavigera.Grocl1.4978:0.125543,Opisthokonta.Fungi-Grosmannia_clavigera.Grocl1.4488:0.253590)100:0.088485)67:0.034290,((Magnaporthales-Macgarvieomyces_juncicola.CBS61082A013_S2_L001_R1_001_.contig_8945:0.114402,Magnaporthales-Pyricularia_oryzae.MGG_02130:0.100154)100:0.091433,(Magnaporthales-Pseudohelonectia_lignicola.scf198-snap-gene-0.59:0.153167,Magnaporthales-Omnidemptus_affinis.ATCC200212.contig_9928:0.151774)100:0.071659)100:0.097547)91:0.042243)59:0.048925,Opisthokonta.Fungi-Talaromyces.GI.242770282:0.258400)97:0.081739,(Opisthokonta.Fungi-Glarea.GI.636755529:0.261495,((Opisthokonta.Fungi-Chaetomium_globosum_CBS_148.51.GI.116194802:0.317092,Magnaporthales-Ophioceras_leptosporum.CBS89470A014_S3_L001_R1_001_.contig_9098:0.192191)77:0.036489,(Opisthokonta.Fungi-Sporothrix_brasiliensis.GI.748537350:0.205372,(Opisthokonta.Fungi-Thielavia.GI.367046753:0.095064,Opisthokonta.Fungi-Chaetomium_globosum_CBS_148.51.GI.116194896:0.080412)100:0.087037)96:0.052821)100:0.196466)77:0.079551)64:0.048106)53:0.045212)82:0.038159)99:0.091079,Opisthokonta.Fungi-Monacrosporium_haptotylum.Monha1.10419:0.472235)100:0.208378)98:0.075634,Opisthokonta.Fungi-Ustilago.GI.71003297:0.755503)99:0.087135)99:0.088698)100:0.478702);
Magnaporthiopsis_incrustans.scf19_115.g97.tree	(Archaea.Crenarchaeota-Metallosphaera_yellowstonensis_MK1.GI.374631619:0.830651,((((Bacteria.Planctomycetes-Gemmata.GI.168703182:1.147253,(Bacteria.Planctomycetes-Phycisphaera.GI.383766402:0.678295,Bacteria.Actinobacteria-Nocardia.GI.407644562:0.742532)95:0.202314)85:0.166011,(((((((Opisthokonta.Fungi-Grosmannia_clavigera.Grocl1.3190:0.810182,Opisthokonta.Fungi-Glarea.GI.636748297:0.461312)99:0.141826,Opisthokonta.Fungi-Tuber_melanosporum_Mel28.GI.296423766:0.211897)100:0.248550,((Opisthokonta.Fungi-Grosmannia_clavigera.Grocl1.3191:0.405209,Opisthokonta.Fungi-Tuber_melanosporum_Mel28.GI.296411699:0.436112)100:0.445657,((Opisthokonta.Fungi-Millerozyma.GI.448089424:0.119546,Opisthokonta.Fungi-Meyerozyma.GI.146419752:0.074774)88:0.036929,Opisthokonta.Fungi-Clavispora.GI.260941902:0.070742)100:0.139680)90:0.093986)100:0.087353,((Opisthokonta.Fungi-Grosmannia_clavigera.Grocl1.1732:0.302077,Opisthokonta.Fungi-Pestalotiopsis_fici_W106-1.GI.630009853:0.201301)100:0.105710,((Opisthokonta.Fungi-Pestalotiopsis_fici_W106-1.GI.630014893:0.248614,(Opisthokonta.Fungi-Leptosphaeria_maculans_JN3.GI.396476526:0.062511,Opisthokonta.Fungi-Phaeosphaeria_nodorum_SN15.GI.169614297:0.087263)100:0.128157)97:0.066701,((((Opisthokonta.Fungi-Diaporthe_longicolla.g6613.t1:0.037605,Opisthokonta.Fungi-Diaporthe_ampelina.g5666.t1:0.007960)100:0.171399,Opisthokonta.Fungi-Pseudocercospora_fijiensis_CIRAD86.GI.631376346:0.114730)92:0.051605,((Opisthokonta.Fungi-Aspergillus_niger_CBS_513.88.GI.145259338:0.063938,Opisthokonta.Fungi-Neosartorya.GI.119485278:0.015560)100:0.068969,Opisthokonta.Fungi-Cladophialophora.GI.628299542:0.097292)56:0.022808)50:0.022759,(((Opisthokonta.Fungi-Togninia_minima_UCRPA7.GI.631235648:0.044438,Opisthokonta.Fungi-Pestalotiopsis_fici_W106-1.GI.630031790:0.093050)100:0.051280,Opisthokonta.Fungi-Fusarium_solani_mpVI_77-13-4.GI.302887114:0.108388)91:0.035343,((Opisthokonta.Fungi-Verticillium_dahliae_VdLs.17.GI.697078320:0.008517,Opisthokonta.Fungi-Verticillium_tricorpus.g8802.t1:0.034095)100:0.060353,((((Magnaporthales-Macgarvieomyces_juncicola.CBS61082A013_S2_L001_R1_001_.contig_318:0.079160,Magnaporthales-Gaeumannomyces_cylindrosporus.CBS61075.contig_1993:0.054464)77:0.033793,(Magnaporthales-Pseudophialophora_eragrostis.CM12m9.contig_3916:0.031250,(Magnaporthales-Magnaporthiopsis_rhizophila.scf105-processed-gene-0.80:0.000001,Magnaporthales-Magnaporthiopsis_incrustans.scf19_115.g97:0.004133)100:0.050051)69:0.014205)98:0.020156,Magnaporthales-Xenopyricularia_zizaniicola.CBS132356A019_S4_L001_R1_001_.contig_1973:0.042150)100:0.055864,((Opisthokonta.Fungi-Colletotrichum_sublineola.GI.640920507:0.025529,Opisthokonta.Fungi-Colletotrichum_higginsianum.GI.380492505:0.018886)99:0.008994,Opisthokonta.Fungi-Colletotrichum_fioriniae_PJ7.GI.615468785:0.020198)92:0.010180)100:0.029305)100:0.060704)62:0.010078)98:0.075621)100:0.130188)100:0.206766)100:0.256212,Bacteria.Proteobacteria-Parvibaculum_lavamentivorans_DS-1.GI.154250615:0.498073)97:0.114470,((Chromalveolata.Rhizaria-Bigelowiella_natans_37337_e_gw1.19.53.1:0.571447,Plantae.Rhodophyta-Porphyridium_purpureum_contig_4409.6:0.737950)54:0.073918,(Bacteria.Proteobacteria-Haliangium.GI.262194914:0.474825,(Bacteria.Proteobacteria-Asticcacaulis_biprosthecum_C19.GI.329848179:0.323724,Bacteria.Proteobacteria-Phenylobacterium_zucineum_HLK1.GI.197104420:0.408463)84:0.107078)65:0.074756)100:0.107418)99:0.139411,(((Archaea.Euryarchaeota-Halalkalicoccus_jeotgali_B3.GI.448296486:0.112744,Archaea.Euryarchaeota-Haladaptatus_paucihalophilus_DX253.GI.322372076:0.141087)71:0.047874,Archaea.Euryarchaeota-Halopiger_xanaduensis_SH-6.GI.336252806:0.082221)100:0.757725,((Bacteria.FibrobacteresAcidobacteria-Candidatus_Solibacter_usitatu.GI.116621667:0.369344,(Bacteria.Chloroflexi-Caldilinea.GI.383762826:0.255769,Bacteria.Chloroflexi-Roseiflexus_sp_RS-1.GI.148655133:0.172225)100:0.140882)99:0.098988,(Bacteria.Planctomycetes-Gemmata.GI.168703266:0.354334,(Plantae.Viridiplantae-Coccomyxa_subellipsoidea_3640.fgenesh1_kg.18___64___1907_1_CBOZ_CBPA:0.396317,((Plantae.Viridiplantae-Chlorella_variabilis_2687.IGS.gm_16_00223:0.473764,(Plantae.Viridiplantae-Selaginella_moellendorffii.GI.302798579:0.221761,((Plantae.Viridiplantae-Oryza_sativa_Japonica_Group.GI.297725227:0.184610,Plantae.Viridiplantae-Aquilegia_coerulea.Aquca_018_00022.1:0.082788)92:0.071958,(Plantae.Viridiplantae-Mimulus_guttatus.mgv1a006513m:0.045462,Plantae.Viridiplantae-Mimulus_guttatus.mgv1a006978m:0.127126)100:0.074662)97:0.100667)100:0.120766)98:0.043750,Plantae.Viridiplantae-Micromonas_pusilla_CCMP1545.GI.303285079:0.373009)99:0.049597)100:0.213117)99:0.098752)100:0.068247)72:0.078459)67:0.044121)78:0.088867,(((Bacteria.BacteroidetesChlorobi-Flavobacteriaceae_bacterium_HQM9.GI.363582820:0.914150,(Bacteria.Proteobacteria-marine_gamma_proteobacterium_HTCC2.GI.254481249:0.698655,(Bacteria.Actinobacteria-Gordonia.GI.403725907:0.302072,(Bacteria.Proteobacteria-Burkholderia_thailandensis_MSMB43.GI.424905445:0.158430,Bacteria.Proteobacteria-Collimonas_fungivorans_Ter331.GI.340788282:0.078027)100:0.217766)100:0.303593)98:0.099656)100:0.159338,(((Bacteria.FibrobacteresAcidobacteria-Candidatus_Koribacter_.GI.94971036:0.469733,Bacteria.Planctomycetes-Isosphaera.GI.320102042:0.408676)95:0.119276,(Bacteria.Chloroflexi-Chloroflexus_sp_Y-400-fl.GI.222525779:0.339993,Bacteria.Proteobacteria-marine_gamma_proteobacterium_HTCC2.GI.254481244:0.587189)90:0.094833)99:0.080152,(Bacteria.Actinobacteria-Nesterenkonia_sp_F.GI.373252073:0.551003,Bacteria.Chloroflexi-Sphaerobacter.GI.269836190:0.368058)99:0.089343)81:0.079596)95:0.118634,((Chromalveolata.Haptophyceae-Emiliania_huxleyi.jgiEmihu1.436413:0.943300,Chromalveolata.Stramenopiles-Aurantiochytrium_limacinum.jgiAurli1_67136:0.516566)96:0.149210,Bacteria.Proteobacteria-Cupriavidus_necator_N-1.GI.339323380:0.478570)92:0.066849)97:0.072770)98:0.175519,((Bacteria.Proteobacteria-Cycloclasticus_sp_P1.GI.407717434:0.563110,Bacteria.unclassified-Candidatus_Poribacteria_sp_WGA-A3.GI.284097515:0.953983)81:0.250734,Bacteria.Chloroflexi-Ktedonobacter.GI.298251072:0.650064)74:0.145052)99:0.156792,(((Bacteria.Firmicutes-Kyrpidia.GI.295696892:0.697813,Archaea.Crenarchaeota-Metallosphaera_yellowstonensis_MK1.GI.374631662:0.713992)96:0.166382,Archaea.Crenarchaeota-Sulfolobus.GI.284175363:0.558267)83:0.086779,(Bacteria.Chloroflexi-Thermomicrobium.GI.221635747:0.366108,Bacteria.Firmicutes-Kyrpidia.GI.295697446:0.400696)100:0.155380)94:0.217638);
Magnaporthiopsis_incrustans.scf1_204.g77.tree	(Opisthokonta.Fungi-Schizophyllum_commune_H4-8.GI.302693897:0.376275,(Opisthokonta.Fungi-Schizophyllum_commune_H4-8.GI.302691346:0.108414,Opisthokonta.Fungi-Schizophyllum_commune_H4-8.GI.302692936:0.172319)98:0.143119,((((Magnaporthales-Ophioceras_dolichostomum.scf222-augustus-gene-0.78:0.339298,Opisthokonta.Fungi-Sporothrix_brasiliensis.GI.748540229:0.315020)100:0.130474,Opisthokonta.Fungi-Monacrosporium_haptotylum.Monha1.7376:0.325123)85:0.050212,((((((Chromalveolata.Stramenopiles-Phytophthora_infestans_T30-4.GI.301108089:0.445294,(Chromalveolata.Stramenopiles-Phytophthora_infestans_T30-4.GI.301108075:0.084132,Chromalveolata.Stramenopiles-Phytophthora_infestans_T30-4.GI.301108077:0.164902)100:0.120829)100:0.082469,((((((Opisthokonta.Fungi-Bipolaris.GI.627914093:0.069019,Opisthokonta.Fungi-Setosphaeria_turcica_Et28A.GI.636595235:0.116983)100:0.192408,Opisthokonta.Fungi-Fusarium_solani_mpVI_77-13-4.GI.302889082:0.181987)78:0.049179,Opisthokonta.Fungi-Verticillium_tricorpus.g11710.t1:0.181614)43:0.043439,(Magnaporthales-Ophioceras_dolichostomum.scf417-augustus-gene-0.26:0.150495,Magnaporthales-Pseudohelonectia_lignicola.scf16-snap-gene-0.258:0.103540)99:0.056454)41:0.031391,((Opisthokonta.Fungi-Chaetomium_thermophilum_var_thermophilum_D.GI.576037372:0.175136,Opisthokonta.Fungi-Chaetomium_globosum_CBS_148.51.GI.116205714:0.127074)98:0.082466,Opisthokonta.Fungi-Thielavia.GI.367049021:0.044313)99:0.061311)34:0.027049,Opisthokonta.Fungi-Neofusicoccum_parvum_UCRNP2.GI.615412863:0.094060)38:0.040122)75:0.034722,Chromalveolata.Stramenopiles-Pythium_ultimum.G004192:0.220501)98:0.082701,((Opisthokonta.Fungi-Aspergillus_niger_CBS_513.88.GI.145241582:0.219855,Opisthokonta.Fungi-Penicillium_rubens_Wisconsin_54-1255.GI.255946555:0.111041)100:0.082594,Opisthokonta.Fungi-Aspergillus.GI.121706302:0.103413)100:0.065690)98:0.083739,((((((Opisthokonta.Fungi-Marssonina_brunnea_f_sp_multigermtubi_MB_m1.GI.597587859:0.455453,Opisthokonta.Fungi-Sclerotinia_sclerotiorum_1980_UF-70.GI.156039571:0.215605)63:0.077157,(Opisthokonta.Fungi-Grosmannia_clavigera.Grocl1.2758:0.057905,Opisthokonta.Fungi-Grosmannia_clavigera.Grocl1.4873:0.168572)99:0.081581)45:0.053413,Opisthokonta.Fungi-Pestalotiopsis_fici_W106-1.GI.630033763:0.112707)34:0.035188,(Opisthokonta.Fungi-Diaporthe_longicolla.g13283.t1:0.228299,(Opisthokonta.Fungi-Diaporthe_longicolla.g1163.t1:0.188817,Opisthokonta.Fungi-Valsa_mali.g6038.t1:0.100967)100:0.113617)43:0.044043)21:0.022224,(((((((Opisthokonta.Fungi-Colletotrichum_fioriniae_PJ7.GI.615465691:0.040521,Opisthokonta.Fungi-Colletotrichum_orbiculare.GI.477533512:0.030103)100:0.020560,Opisthokonta.Fungi-Colletotrichum_higginsianum.GI.380484020:0.025641)100:0.064475,Magnaporthales-Pseudophialophora_eragrostis.CM12m9.contig_20341:0.048453)97:0.024625,(Magnaporthales-Magnaporthiopsis_rhizophila.scf25-processed-gene-0.164:0.063295,Magnaporthales-Magnaporthiopsis_incrustans.scf1_204.g77:0.016727)100:0.033785)99:0.043440,Magnaporthales-Nakataea_oryzae.scf33-snap-gene-0.139:0.052026)100:0.287666,(Magnaporthales-Xenopyricularia_zizaniicola.CBS132356A019_S4_L001_R1_001_.contig_8331:0.137229,Magnaporthales-Pyricularia_oryzae.MGG_02373:0.057827)100:0.180268)99:0.091366,Opisthokonta.Fungi-Eutypa_lata_UCREL1.GI.629660625:0.190033)97:0.064614)48:0.064336,Opisthokonta.Fungi-Pestalotiopsis_fici_W106-1.GI.630011521:0.230917)47:0.071210)51:0.023466,Opisthokonta.Fungi-Tuber_melanosporum_Mel28.GI.296414443:0.217658)76:0.073596)100:0.172270,(((((((((Bacteria.DeinococcusThermus-Truepera.GI.297622967:0.532717,(Bacteria.BacteroidetesChlorobi-Bacteroides_ovatus_CL02T12C04.GI.423291321:0.219040,Bacteria.BacteroidetesChlorobi-Odoribacter.GI.325278977:0.301117)100:0.342740)100:0.613052,Bacteria.Proteobacteria-Sorangium_cellulosum_So_ce56.GI.162449756:0.395922)70:0.112766,Bacteria.Chloroflexi-Caldilinea.GI.383764454:0.443051)50:0.051006,((((Bacteria.BacteroidetesChlorobi-Paraprevotella.GI.357047286:0.000001,Bacteria.BacteroidetesChlorobi-Capnocytophaga.GI.332879623:0.000001)100:0.565914,(((Bacteria.Proteobacteria-Gallaecimonas_xiamenensis_3-C-1.GI.407790775:0.289127,Bacteria.ChlamydiaeVerrucomicrobia-Opitutus_terrae_PB90-1.GI.182413209:0.140899)100:0.045313,(Bacteria.Proteobacteria-Janthinobacterium_sp_HH01.GI.445497813:0.241149,Bacteria.Proteobacteria-Massilia.GI.427403044:0.150532)100:0.120826)100:0.125037,(Bacteria.BacteroidetesChlorobi-Joostella.GI.386820699:0.212493,Bacteria.BacteroidetesChlorobi-Gramella_forsetii_KT0803.GI.120435052:0.258397)77:0.053774)81:0.033449)55:0.054972,Bacteria.BacteroidetesChlorobi-Echinicola.GI.431795910:0.223853)96:0.086491,(Bacteria.BacteroidetesChlorobi-Mucilaginibacter.GI.373954792:0.297822,Bacteria.BacteroidetesChlorobi-Dyadobacter.GI.255038030:0.238892)100:0.063501)100:0.195439)67:0.057754,(Bacteria.Proteobacteria-Asticcacaulis_biprosthecum_C19.GI.329848256:0.525990,(Bacteria.Proteobacteria-Sphingobium_yanoikuyae_XLDN2-5.GI.381201914:0.190190,Bacteria.Proteobacteria-Sphingomonas_sp_LH128.GI.402823992:0.185880)100:0.174082)99:0.117627)86:0.060567,((Bacteria.FibrobacteresAcidobacteria-Candidatus_Solibacter_usitatu.GI.116623531:0.430441,Bacteria.ChlamydiaeVerrucomicrobia-Pedosphaera_parvula_Ellin5.GI.223937538:0.296496)100:0.243836,Bacteria.BacteroidetesChlorobi-Fibrella.GI.436838056:0.694613)98:0.239167)73:0.034482,((Bacteria.FibrobacteresAcidobacteria-Fibrobacter_succinogenes_sub.GI.261417005:0.294872,Bacteria.FibrobacteresAcidobacteria-Fibrobacter_succinogenes_sub.GI.261417006:0.403992)100:0.774072,(Bacteria.FibrobacteresAcidobacteria-Granulicella_mallensis_MP5A.GI.374311815:0.448503,Bacteria.unclassified-Thermobaculum_terrenum_ATCC_BAA-798.GI.269839231:0.366747)81:0.093533)79:0.069573)65:0.082043,(Bacteria.Proteobacteria-Janthinobacterium_sp_HH01.GI.445496771:0.468068,(Bacteria.Firmicutes-Paenibacillus_mucilaginosus_KNP414.GI.337748877:0.422586,((Bacteria.Proteobacteria-Gallaecimonas_xiamenensis_3-C-1.GI.407788691:0.194746,Bacteria.Proteobacteria-Saccharophagus_degradans_2-40.GI.90020661:0.178049)100:0.225820,(Bacteria.Firmicutes-Paenibacillus_mucilaginosus_KNP414.GI.337746755:0.240896,Bacteria.Proteobacteria-Cystobacter.GI.444910576:0.094547)83:0.081606)89:0.078621)96:0.074153)100:0.259162)85:0.067699,(Bacteria.Actinobacteria-Thermomonospora.GI.269127026:0.345029,(Bacteria.Actinobacteria-Actinoplanes_sp_SE50110.GI.386847625:0.336434,(((Opisthokonta.Fungi-Glarea.GI.636747629:0.250574,Opisthokonta.Fungi-Fusarium_pseudograminearum_CS3096.GI.685853195:0.173572)100:0.172684,Bacteria.Proteobacteria-Cystobacter.GI.444912429:0.132432)76:0.041821,Bacteria.Actinobacteria-Actinosynnema.GI.256377819:0.142255)83:0.063597)100:0.130994)99:0.082532)100:0.321545)100:0.447299);
Magnaporthiopsis_incrustans.scf206_28.g23.tree	(Opisthokonta.Fungi-Cryptococcus_neoformans_var_neoformans_JEC.GI.58268622:0.709163,Magnaporthales-Pyricularia_oryzae.MGG_06616:0.542222,((((Opisthokonta.Fungi-Pestalotiopsis_fici_W106-1.GI.630011577:0.887952,(Opisthokonta.Fungi-Cladonia_grayi.JGIclagr2.78760:0.954162,(Opisthokonta.Fungi-Pseudocercospora_fijiensis_CIRAD86.GI.631374518:0.407723,Opisthokonta.Fungi-Cladonia_grayi.JGIclagr2.123181:0.218184)100:0.241831)98:0.131976)98:0.039065,(Magnaporthales-Pyricularia_oryzae.MGG_12861:0.724649,((Opisthokonta.Fungi-Myceliophthora.GI.367028578:0.147974,((((Magnaporthales-Ophioceras_dolichostomum.scf49-processed-gene-0.57:0.080590,Magnaporthales-Magnaporthiopsis_rhizophila.scf29-processed-gene-0.117:0.081374)92:0.032504,Magnaporthales-Pyricularia_oryzae.MGG_03103:0.069341)100:0.052221,(Opisthokonta.Fungi-Diaporthe_ampelina.g12892.t1:0.098971,Opisthokonta.Fungi-Pestalotiopsis_fici_W106-1.GI.630040839:0.079170)96:0.038553)89:0.022297,Opisthokonta.Fungi-Bipolaris.GI.627922043:0.152354)65:0.016832)97:0.047752,Opisthokonta.Fungi-Monacrosporium_haptotylum.Monha1.8710:0.066736)100:0.251394)100:0.184690)97:0.114884,((Opisthokonta.Fungi-Malassezia.GI.164660983:0.747137,Opisthokonta.Fungi-Coprinopsis_cinerea_okayama7130.GI.299750373:0.401509)91:0.090848,(Opisthokonta.Fungi-Laccaria_bicolor_S238N-H82.GI.170102635:0.639920,(((Opisthokonta.Fungi-Debaryomyces_hansenii_CBS767.GI.294655640:0.133808,Opisthokonta.Fungi-Meyerozyma.GI.146412191:0.095514)100:0.302319,Opisthokonta.Fungi-Yarrowia_lipolytica_CLIB122.GI.50556950:0.225647)100:0.131839,((((((((Magnaporthales-Pseudohelonectia_lignicola.scf378-processed-gene-0.14:0.435550,Magnaporthales-Ophioceras_dolichostomum.scf613-processed-gene-0.5:0.069997)97:0.027670,(Magnaporthales-Pseudophialophora_panicorum.CM3m7.contig_46:0.057742,(Magnaporthales-Magnaporthiopsis_rhizophila.scf78-augustus-gene-0.151:0.034498,Magnaporthales-Magnaporthiopsis_incrustans.scf206_28.g23:0.013775)99:0.044891)100:0.113161)98:0.040349,(Opisthokonta.Fungi-Colletotrichum_graminicola.GLRG_07959T0:0.046451,(Opisthokonta.Fungi-Colletotrichum_orbiculare.GI.477535814:0.053485,Opisthokonta.Fungi-Colletotrichum_gloeosporioides.GI.596685002:0.014636)100:0.012671)100:0.049436)97:0.018530,(Opisthokonta.Fungi-Fusarium_solani_mpVI_77-13-4.GI.302898543:0.046180,Opisthokonta.Fungi-Fusarium_pseudograminearum_CS3096.GI.685849849:0.106641)100:0.150787)59:0.030247,(Opisthokonta.Fungi-Verticillium_tricorpus.g9567.t1:0.151736,(Opisthokonta.Fungi-Diaporthe_longicolla.g8341.t1:0.007452,Opisthokonta.Fungi-Diaporthe_ampelina.g7605.t1:0.027933)100:0.132411)58:0.029071)92:0.030359,((Opisthokonta.Fungi-Sporothrix_brasiliensis.GI.748542963:0.067784,(Opisthokonta.Fungi-Ophiostoma_piceae.GI.512186681:0.030811,Opisthokonta.Fungi-Ophiostoma_ulmi.g583:0.017439)100:0.046522)100:0.073877,(Opisthokonta.Fungi-Chaetomium_globosum_CBS_148.51.GI.116200343:0.229247,Opisthokonta.Fungi-Thielavia.GI.367053900:0.036683)93:0.035623)96:0.027468)100:0.031052,Opisthokonta.Fungi-Eutypa_lata_UCREL1.GI.629669625:0.045392)100:0.067601,(((Opisthokonta.Fungi-Marssonina_brunnea_f_sp_multigermtubi_MB_m1.GI.597575153:0.248536,(Opisthokonta.Fungi-Botrytis_cinerea_B05.10.GI.154313452:0.127070,Opisthokonta.Fungi-Glarea.GI.636751805:0.070046)96:0.033612)100:0.059328,(Opisthokonta.Fungi-Blastomyces_dermatitidis_SLH14081.GI.261200014:0.120426,(Opisthokonta.Fungi-Neofusicoccum_parvum_UCRNP2.GI.615400401:0.043815,Opisthokonta.Fungi-Schizophyllum_commune_H4-8.GI.302694845:0.066351)100:0.107451)75:0.023432)89:0.033601,(Opisthokonta.Fungi-Exophiala_dermatitidis_NIHUT8656.GI.684174371:0.041584,Opisthokonta.Fungi-Capronia_epimyces_CBS_606.96.GI.628258535:0.083368)100:0.087134)93:0.032729)100:0.087748)99:0.050885)92:0.040415)100:0.202235)99:0.214516,((((((Bacteria.Spirochaetes-Leptonema.GI.374584100:0.801003,Bacteria.FibrobacteresAcidobacteria-Candidatus_Solibacter_usitatu.GI.116620941:0.914911)52:0.116665,Bacteria.Proteobacteria-Pelobacter.GI.118579681:0.705537)100:0.667744,((Bacteria.FibrobacteresAcidobacteria-Acidobacterium_capsulatum_A.GI.225875053:0.801631,Bacteria.Proteobacteria-Methylococcus_capsulatus_Bath.GI.53805084:0.830102)100:0.206573,Bacteria.Gemmatimonadetes-Gemmatimonas_aurantiaca_T-27.GI.226227984:1.142631)48:0.064271)48:0.116049,(Bacteria.Firmicutes-Carnobacterium_maltaromaticum_LMA28.GI.414084427:1.429039,(Bacteria.Proteobacteria-Rhodanobacter.GI.389721833:1.103422,(Bacteria.Planctomycetes-Planctomyces.GI.149173441:0.941965,Bacteria.Cyanobacteria-Gloeobacter.GI.37521221:0.710382)100:0.482173)34:0.066865)41:0.125721)74:0.132445,((((((Opisthokonta.Metazoa-Strongylocentrotus_purpuratus.GI.72088970:0.687694,(((Opisthokonta.Metazoa-Ciona_intestinalis.GI.198414848:0.378130,(Opisthokonta.Metazoa-Oryzias_latipes.GI.432852898:0.206479,Opisthokonta.Metazoa-Homo_sapiens.GI.7657591:0.194110)100:0.114751)100:0.182313,(Opisthokonta.Metazoa-Lottia_gigantea.jgiLotgi1_225086:0.475151,Opisthokonta.Metazoa-Lottia_gigantea.jgiLotgi1_234854:0.294662)94:0.085814)92:0.077698,Opisthokonta.Metazoa-Saccoglossus_kowalevskii.GI.291230316:0.272146)66:0.043663)84:0.067187,((Opisthokonta.Metazoa-Saccoglossus_kowalevskii.GI.291231028:0.537863,((Opisthokonta.Metazoa-Loa_loa.GI.312070495:0.546133,Opisthokonta.Metazoa-Lottia_gigantea.jgiLotgi1_109029:0.312458)87:0.087722,(Opisthokonta.Metazoa-Branchiostoma_floridae.GI.260824946:0.332065,Opisthokonta.Metazoa-Helobdella_robusta.jgiHelro1_112809:0.409846)83:0.055945)81:0.083429)87:0.093087,Opisthokonta.Metazoa-Oryzias_latipes.GI.432961106:0.633792)100:0.163546)42:0.061947,Opisthokonta.Metazoa-Hydra_magnipapillata.GI.449669145:0.634091)81:0.099224,Opisthokonta.Metazoa-Nematostella_vectensis.GI.156376585:0.663148)100:0.279177,Opisthokonta.Choanoflagellida---Monosiga_brevicollis_MX1.GI.167527057:1.054893)100:0.223527,Bacteria.Cyanobacteria-Gloeobacter.GI.37521919:0.710169)56:0.164676)67:0.162995,((Archaea.Euryarchaeota-Halorubrum.GI.222481097:0.240160,Archaea.Euryarchaeota-Halomicrobium.GI.257386266:0.355071)100:1.052767,((Bacteria.Actinobacteria-Saccharopolyspora.GI.134101704:0.333137,Bacteria.Actinobacteria-Kitasatospora_setae_KM-6054.GI.357391513:0.419160)100:0.290449,(Bacteria.Firmicutes-Clostridium_carboxidivorans_P7.GI.296188135:0.502874,Bacteria.Proteobacteria-Massilia.GI.427404076:0.607888)100:0.492323)100:0.794121)100:0.793046)100:1.019624)100:0.521193);
Magnaporthiopsis_incrustans.scf208_29.g19.tree	(Opisthokonta.Fungi-Clavispora.GI.260941368:0.413575,Opisthokonta.Fungi-Millerozyma.GI.448113938:0.363497,(Opisthokonta.Fungi-Meyerozyma.GI.146413917:0.264212,(((Opisthokonta.Fungi-Cryptococcus_neoformans_var_neoformans_JEC.GI.58265674:1.043295,(Opisthokonta.Fungi-Ustilago.GI.71008389:0.552994,(Opisthokonta.Fungi-Schizophyllum_commune_H4-8.GI.302691186:0.224915,Opisthokonta.Fungi-Laccaria_bicolor_S238N-H82.GI.170087420:0.254848)100:0.245952)100:0.496757)99:0.072509,(Amoebozoa.Mycetozoa-Dictyostelium_discoideum_AX4.GI.66810832:0.770329,((Bacteria.Proteobacteria-Acidiphilium_multivorum_AIU301.GI.326404902:0.544908,Bacteria.Proteobacteria-Ralstonia_eutropha_H16.GI.113866095:0.768915)100:0.740345,((Bacteria.Firmicutes-Paenibacillus_mucilaginosus_KNP414.GI.337751895:1.175018,((Bacteria.Chloroflexi-Chloroflexus_sp_Y-400-fl.GI.222526860:0.603922,Bacteria.DeinococcusThermus-Deinococcus_gobiensis_I-0.GI.386855576:0.517625)99:0.213304,(Bacteria.Chloroflexi-Dehalogenimonas_lykanthroporepellens_BL-D.GI.300088257:0.625586,(Bacteria.Chloroflexi-Thermomicrobium.GI.221633154:0.281491,Bacteria.Chloroflexi-Sphaerobacter.GI.269838156:0.403109)100:0.273142)100:0.193335)95:0.144738)100:0.206357,((Bacteria.Actinobacteria-Stackebrandtia.GI.291299820:0.660770,(Bacteria.Proteobacteria-Hyphomicrobium_sp_MC1.GI.338736925:0.583184,Bacteria.Proteobacteria-Pantoea_sp_At-9b.GI.317054186:0.437248)100:0.310531)78:0.119350,(Bacteria.Actinobacteria-Acidothermus_cellulolyticus_11B.GI.117929097:0.435910,Bacteria.Actinobacteria-Thermobispora.GI.296269294:0.636682)98:0.149473)65:0.081361)86:0.080286)100:0.243558)100:0.173089)100:0.270206,((Opisthokonta.Fungi-Cryptococcus_neoformans_var_neoformans_JEC.GI.58266330:1.032240,(Opisthokonta.Fungi-Cryptococcus_neoformans_var_neoformans_JEC.GI.58271400:0.795041,Opisthokonta.Fungi-Moniliophthora_perniciosa_FA553.GI.238579389:0.841521)100:0.256046)96:0.155003,(((Opisthokonta.Fungi-Ustilago.GI.71004646:1.172556,(((Magnaporthales-Pyricularia_oryzae.MGG_02167:0.393983,(Magnaporthales-Ophioceras_dolichostomum.scf336-augustus-gene-0.42:0.162562,Magnaporthales-Pseudohelonectia_lignicola.scf263-augustus-gene-0.56:0.122047)100:0.088123)100:0.249802,Opisthokonta.Fungi-Cladonia_grayi.JGIclagr2.95539:0.332576)84:0.087287,Opisthokonta.Fungi-Tuber_melanosporum_Mel28.GI.296422936:0.368006)100:0.208050)89:0.107767,((((Opisthokonta.Fungi-Pyrenophora_tritici-repentis_Pt-1C-BFP.GI.189192370:0.792992,((Magnaporthales-Macgarvieomyces_juncicola.CBS61082A013_S2_L001_R1_001_.contig_9469:0.113841,Magnaporthales-Pyricularia_oryzae.MGG_16432:0.137376)100:0.135108,(Opisthokonta.Fungi-Colletotrichum_orbiculare.GI.477533209:0.162239,((Magnaporthales-Magnaporthiopsis_incrustans.scf208_29.g19:0.145754,Magnaporthales-Omnidemptus_affinis.ATCC200212.contig_4963:0.104868)100:0.069110,Magnaporthales-Gaeumannomyces_cylindrosporus.CBS61075.contig_18922:0.106055)100:0.146019)65:0.052758)100:0.628954)100:0.242924,((((((((Opisthokonta.Fungi-Eutypa_lata_UCREL1.GI.629675178:0.660357,(Opisthokonta.Fungi-Eutypa_lata_UCREL1.GI.629673523:0.524036,(Magnaporthales-Pyricularia_longispora.CBS125232.contig_543:0.472507,(Opisthokonta.Fungi-Fusarium_solani_mpVI_77-13-4.GI.302888782:0.343014,Opisthokonta.Fungi-Myceliophthora.GI.367034454:0.217781)96:0.062791)99:0.065354)69:0.041241)81:0.056252,(Opisthokonta.Fungi-Cladonia_grayi.JGIclagr2.120851:0.265310,(Opisthokonta.Fungi-Cryphonectria_parasitica.Crypa1.77854:0.104558,Opisthokonta.Fungi-Valsa_mali.g6556.t1:0.194461)89:0.036221)100:0.059345)81:0.049326,(Opisthokonta.Fungi-Togninia_minima_UCRPA7.GI.631237552:0.496790,(Opisthokonta.Fungi-Sporothrix_brasiliensis.GI.748542517:0.130830,Opisthokonta.Fungi-Ophiostoma_ulmi.g4647:0.120029)100:0.154030)87:0.049919)91:0.033399,((Opisthokonta.Fungi-Setosphaeria_turcica_Et28A.GI.636589383:0.242374,Opisthokonta.Fungi-Ophiostoma_ulmi.g1664:0.232037)100:0.135185,(Opisthokonta.Fungi-Myceliophthora.GI.367024971:0.174910,Opisthokonta.Fungi-Thielavia.GI.367037873:0.138469)100:0.124201)86:0.014622)93:0.041817,(Opisthokonta.Fungi-Beauveria.GI.667660683:0.375561,(Opisthokonta.Fungi-Verticillium_dahliae_VdLs.17.GI.697085641:0.242795,(Opisthokonta.Fungi-Colletotrichum_fioriniae_PJ7.GI.615455611:0.050403,Opisthokonta.Fungi-Colletotrichum_higginsianum.GI.380474638:0.061101)100:0.092808)100:0.085831)100:0.085826)100:0.152499,(Opisthokonta.Fungi-Glarea.GI.636764803:0.140908,Opisthokonta.Fungi-Marssonina_brunnea_f_sp_multigermtubi_MB_m1.GI.597578867:0.213366)100:0.190581)69:0.060913,((Opisthokonta.Fungi-Arthroderma.GI.296815830:0.322828,(Opisthokonta.Fungi-Cladophialophora.GI.628293270:0.062581,Opisthokonta.Fungi-Cladophialophora_carrionii_CBS_160.54.GI.671172404:0.079797)100:0.255797)99:0.062526,Opisthokonta.Fungi-Cladonia_grayi.JGIclagr2.67407:0.307292)94:0.069968)73:0.027999,Opisthokonta.Fungi-Glarea.GI.636769455:0.439491)100:0.128311)73:0.066609,Opisthokonta.Fungi-Bipolaris.GI.627821405:0.675530)66:0.093314,Magnaporthales-Pseudohelonectia_lignicola.scf5-augustus-gene-0.345:0.838693)100:0.193137)88:0.076118,Opisthokonta.Fungi-Ustilago.GI.71022663:0.998909)100:0.232603)99:0.156183)100:0.878833)97:0.094105);
Magnaporthiopsis_incrustans.scf209_24.g8.tree	(Bacteria.Proteobacteria-Acetobacteraceae_bacterium_AT-5844.GI.365854855:0.946185,((Bacteria.Chloroflexi-Sphaerobacter.GI.269836803:0.897629,Bacteria.Proteobacteria-Tistrella_mobilis_KA081020-065.GI.389876653:0.910372)60:0.218560,(((((((Opisthokonta.Fungi-Coprinopsis_cinerea_okayama7130.GI.169847948:1.076878,((((Opisthokonta.Fungi-Sporothrix_brasiliensis.GI.748539447:0.516714,Magnaporthales-Ophioceras_dolichostomum.scf410-processed-gene-0.19:0.415095)100:0.287186,(((Opisthokonta.Fungi-Glarea.GI.636756109:0.252873,(Opisthokonta.Fungi-Sclerotinia_sclerotiorum_1980_UF-70.GI.156054808:0.147345,((Opisthokonta.Fungi-Cladonia_grayi.JGIclagr2.115177:0.293705,(Opisthokonta.Fungi-Neosartorya.GI.119479465:0.069476,Opisthokonta.Fungi-Talaromyces.GI.242790432:0.199039)100:0.130984)96:0.040895,Opisthokonta.Fungi-Bipolaris.GI.627845436:0.238703)100:0.081971)98:0.035937)100:0.083673,(Opisthokonta.Fungi-Pestalotiopsis_fici_W106-1.GI.630030902:0.329089,(Magnaporthales-Pyricularia_oryzae.MGG_06223:0.508876,(((((Opisthokonta.Fungi-Eutypa_lata_UCREL1.GI.629676190:0.864171,Opisthokonta.Fungi-Diaporthe_longicolla.g2646.t1:0.115657)81:0.073112,(Opisthokonta.Fungi-Colletotrichum_orbiculare.GI.477537829:0.127372,Magnaporthales-Ophioceras_commune.M91A005_S1_L001_R1_001_.contig_19465:0.345035)73:0.063839)58:0.067960,(((Magnaporthales-Magnaporthiopsis_incrustans.scf209_24.g8:0.264972,(Opisthokonta.Fungi-Colletotrichum_fioriniae_PJ7.GI.615478408:0.100817,Opisthokonta.Fungi-Colletotrichum_gloeosporioides.GI.596702384:0.185258)100:0.195922)99:0.110121,(Opisthokonta.Fungi-Ophiostoma_piceae.GI.512192181:0.133907,(Opisthokonta.Fungi-Fusarium_solani_mpVI_77-13-4.GI.302927096:0.113178,Opisthokonta.Fungi-Grosmannia_clavigera.Grocl1.549:0.048963)98:0.094133)98:0.307988)72:0.063735,(Opisthokonta.Fungi-Fusarium_pseudograminearum_CS3096.GI.685852701:0.187713,Opisthokonta.Fungi-Fusarium_solani_mpVI_77-13-4.GI.302891825:0.061975)100:0.189008)30:0.028090)49:0.049458,Opisthokonta.Fungi-Aspergillus.GI.121711946:0.358198)99:0.049647,(Opisthokonta.Fungi-Pestalotiopsis_fici_W106-1.GI.630035447:0.253749,(Opisthokonta.Fungi-Cryphonectria_parasitica.Crypa1.39428:0.190995,Opisthokonta.Fungi-Diaporthe_longicolla.g11488.t1:0.032775)100:0.406436)98:0.106697)100:0.245876)99:0.224809)100:0.179797)97:0.057878,(Opisthokonta.Fungi-Marssonina_brunnea_f_sp_multigermtubi_MB_m1.GI.597584381:0.364196,(Opisthokonta.Fungi-Zymoseptoria_tritici_IPO323.GI.398404712:0.250074,Opisthokonta.Fungi-Pseudocercospora_fijiensis_CIRAD86.GI.631381016:0.190323)100:0.132941)99:0.129765)99:0.227072)100:0.297642,Opisthokonta.Fungi-Monacrosporium_haptotylum.Monha1.4093:1.078471)73:0.102171,((Opisthokonta.Metazoa-Acyrthosiphon_pisum.GI.328713782:0.279825,Opisthokonta.Metazoa-Nasonia_vitripennis.GI.156537313:0.335527)100:0.569496,((Plantae.Viridiplantae-Selaginella_moellendorffii.GI.302800580:0.931507,Amoebozoa.Centramoebida-Acanthamoeba_castellanii.gi470464733:0.425841)56:0.159430,((Opisthokonta.Metazoa-Trichoplax_adhaerens.GI.196003486:0.516422,Opisthokonta.Metazoa-Lottia_gigantea.jgiLotgi1_128222:0.541894)37:0.043212,(Opisthokonta.Metazoa-Oryzias_latipes.GI.432895651:0.514403,(Opisthokonta.Metazoa-Danio_rerio.GI.326664098:0.255229,(Opisthokonta.Metazoa-Homo_sapiens.GI.31542939:0.301284,Opisthokonta.Metazoa-Anolis_carolinensis.GI.327268662:0.336539)100:0.162101)49:0.056067)90:0.153869)56:0.077425)55:0.100529)57:0.052933)96:0.266851)36:0.143030,((Bacteria.Firmicutes-Syntrophothermus.GI.297616400:0.130305,Bacteria.Firmicutes-Thermacetogenium.GI.410668939:0.220492)100:0.372570,Archaea.Euryarchaeota-Halopiger_xanaduensis_SH-6.GI.336251897:0.804155)52:0.179242)20:0.026987,Bacteria.BacteroidetesChlorobi-Emticicia.GI.408674337:0.497398)21:0.074744,((Bacteria.Proteobacteria-Frateuria.GI.383315854:0.572070,Bacteria.Proteobacteria-marine_gamma_proteobacterium_HTCC2.GI.254482128:0.559152)64:0.246611,(((Plantae.Viridiplantae-Aquilegia_coerulea.Aquca_003_00396.1:0.419687,Plantae.Viridiplantae-Oryza_sativa_Japonica_Group.GI.115473905:0.331382)100:0.216642,Bacteria.Proteobacteria-Desulfatibacillum_alkenivorans_AK-.GI.218780804:0.494364)71:0.129606,((Bacteria.Actinobacteria-Amycolatopsis_mediterranei_S699.GI.384146968:0.210047,Bacteria.Actinobacteria-Kitasatospora_setae_KM-6054.GI.357387372:0.133389)100:0.354836,(Bacteria.Proteobacteria-Cupriavidus_necator_N-1.GI.339328202:0.585259,Archaea.Euryarchaeota-Halosimplex_carlsbadense_2-9-1.GI.448408408:0.374547)100:0.224463)47:0.045643)32:0.071718)16:0.086764)17:0.050846,((((Chromalveolata.Rhizaria-Bigelowiella_natans_47937_estExt_Genewise1.C_200063:0.461067,Bacteria.Chloroflexi-Ktedonobacter.GI.298250331:0.320241)96:0.100534,Bacteria.Chloroflexi-Thermomicrobium.GI.221632281:0.434875)100:0.192416,(Bacteria.Proteobacteria-Hyphomicrobium_sp_MC1.GI.338738226:0.384789,Bacteria.Proteobacteria-Aromatoleum_aromaticum_EbN1.GI.56478750:0.320804)100:0.513678)59:0.014684,((Bacteria.DeinococcusThermus-Marinithermus.GI.328949565:0.727286,Bacteria.unclassified-Thermobaculum_terrenum_ATCC_BAA-798.GI.269839788:0.305808)74:0.169976,(Bacteria.Firmicutes-Lysinibacillus_sphaericus_C3-41.GI.169827776:0.276161,Bacteria.Firmicutes-Listeriaceae_bacterium_TTU_M1-001.GI.381182745:0.271435)100:0.345837)67:0.117840)53:0.049513)16:0.024268,(((Bacteria.BacteroidetesChlorobi-Chryseobacterium.GI.300778282:0.526672,(Bacteria.Firmicutes-Planococcus.GI.389816239:0.290243,(Bacteria.DeinococcusThermus-Truepera.GI.297623168:0.231489,Bacteria.Proteobacteria-Sorangium_cellulosum_So_ce56.GI.162448559:0.303547)99:0.146159)99:0.087755)100:0.342453,((Opisthokonta.Fungi-Chaetomium_thermophilum_var_thermophilum_D.GI.576036990:0.608524,Bacteria.ChlamydiaeVerrucomicrobia-Verrucomicrobiae_bacterium.GI.254443755:0.478888)98:0.050355,(Bacteria.BacteroidetesChlorobi-Cytophaga.GI.110637501:0.427519,Bacteria.ChlamydiaeVerrucomicrobia-Opitutus_terrae_PB90-1.GI.182415621:0.316067)100:0.238168)100:0.248795)98:0.086233,Bacteria.Proteobacteria-Cupriavidus_necator_N-1.GI.339327794:0.484551)49:0.076010)23:0.089865,((Bacteria.Proteobacteria-Desulfatibacillum_alkenivorans_AK-.GI.218779246:0.671072,Bacteria.Chloroflexi-Ktedonobacter.GI.298251804:0.554773)73:0.119653,Bacteria.Actinobacteria-Citricoccus_sp_CH26A.GI.378549525:0.606811)51:0.057112)54:0.075364)83:0.133790,(Bacteria.Proteobacteria-Marinobacterium_stanieri_S30.GI.372272563:0.939578,Bacteria.Firmicutes-Clostridiales_bacterium_1_7_47FAA.GI.239628102:0.452397)90:0.163009);
Magnaporthiopsis_incrustans.scf209_24.g9.tree	(Opisthokonta.Fungi-Cladonia_grayi.JGIclagr2.106709:1.770870,Opisthokonta.Fungi-Podospora_anserina_S_mat_.GI.171678893:1.667925,(Opisthokonta.Fungi-Cladonia_grayi.JGIclagr2.15957:1.620576,((((Magnaporthales-Pyricularia_oryzae.MGG_09416:1.353730,(Opisthokonta.Fungi-Neofusicoccum_parvum_UCRNP2.GI.615428199:0.665973,(Opisthokonta.Fungi-Penicillium_rubens_Wisconsin_54-1255.GI.255946237:0.088084,Opisthokonta.Fungi-Aspergillus_niger_CBS_513.88.GI.317037139:0.130875)100:0.547770)99:0.239309)100:0.384876,(((((((Opisthokonta.Fungi-Sclerotinia_sclerotiorum_1980_UF-70.GI.156039511:0.487051,(Opisthokonta.Fungi-Phaeosphaeria_nodorum_SN15.GI.169609482:0.075773,Opisthokonta.Fungi-Leptosphaeria_maculans_JN3.GI.396492104:0.232114)100:0.639015)100:0.472180,Opisthokonta.Fungi-Pestalotiopsis_fici_W106-1.GI.630029744:0.533518)95:0.154674,Opisthokonta.Fungi-Fusarium_solani_mpVI_77-13-4.GI.302915232:0.481286)83:0.132656,Opisthokonta.Fungi-Diaporthe_ampelina.g9971.t1:1.020741)93:0.117034,(Opisthokonta.Fungi-Pestalotiopsis_fici_W106-1.GI.630035170:0.421484,(Opisthokonta.Fungi-Colletotrichum_gloeosporioides.GI.596662014:0.256569,(Opisthokonta.Fungi-Cryphonectria_parasitica.Crypa1.16713:0.242424,Opisthokonta.Fungi-Valsa_mali.g5590.t1:0.202464)99:0.114398)100:0.176059)100:0.228864)87:0.079179,(((Magnaporthales-Pyricularia_oryzae.MGG_09437:0.593671,Magnaporthales-Pseudophialophora_schizachyrii.AL3S4.contig_513:0.479393)100:0.610730,(((((Opisthokonta.Fungi-Diaporthe_longicolla.g15912.t1:0.035482,Opisthokonta.Fungi-Diaporthe_ampelina.g10720.t1:0.038469)100:0.842352,((Opisthokonta.Fungi-Pestalotiopsis_fici_W106-1.GI.630035450:0.453912,Opisthokonta.Fungi-Cryphonectria_parasitica.Crypa1.16824:0.559890)87:0.235025,(Opisthokonta.Fungi-Fusarium_solani_mpVI_77-13-4.GI.302885714:0.183285,Opisthokonta.Fungi-Colletotrichum_fioriniae_PJ7.GI.615449493:0.253659)79:0.094142)38:0.009674)43:0.043844,(Opisthokonta.Fungi-Fusarium_solani_mpVI_77-13-4.GI.302923585:0.217674,(Opisthokonta.Fungi-Ophiostoma_piceae.GI.512192182:0.201609,Opisthokonta.Fungi-Grosmannia_clavigera.Grocl1.548:0.150585)91:0.059386)100:0.425449)49:0.092758,(Opisthokonta.Fungi-Pestalotiopsis_fici_W106-1.GI.630011531:0.174282,((Opisthokonta.Fungi-Grosmannia_clavigera.Grocl1.1639:0.185116,Opisthokonta.Fungi-Fusarium_solani_mpVI_77-13-4.GI.302895509:0.131913)96:0.055063,(Opisthokonta.Fungi-Colletotrichum_gloeosporioides.GI.596684703:0.194601,(Opisthokonta.Fungi-Myceliophthora.GI.367031122:0.094790,Opisthokonta.Fungi-Trichoderma_reesei_QM6a.GI.589114423:0.173050)91:0.037372)60:0.041068)64:0.038976)100:0.606725)57:0.061861,(Opisthokonta.Fungi-Fusarium_solani_mpVI_77-13-4.GI.302892649:0.422589,((Opisthokonta.Fungi-Colletotrichum_sublineola.GI.640923003:0.176353,Opisthokonta.Fungi-Colletotrichum_graminicola.GLRG_09298T0:0.082238)100:0.399574,((Magnaporthales-Ophioceras_dolichostomum.scf190-augustus-gene-0.80:0.192033,(Magnaporthales-Ophioceras_leptosporum.CBS89470A014_S3_L001_R1_001_.contig_6483:0.276816,((((Magnaporthales-Nakataea_oryzae.scf185-processed-gene-0.4:0.225855,Magnaporthales-Gaeumannomyces_graminis_var.graminis.M53.contig_11638:0.082266)94:0.046062,(Magnaporthales-Magnaporthiopsis_rhizophila.scf98-processed-gene-0.114:0.037191,Magnaporthales-Magnaporthiopsis_incrustans.scf209_24.g9:0.032200)100:0.100141)94:0.025350,Magnaporthales-Buergenerula_spartinae.ATCC22848.contig_6932:0.061406)99:0.077344,Magnaporthales-Omnidemptus_affinis.ATCC200212.contig_10849:0.329896)99:0.150082)88:0.062819)99:0.196997,Opisthokonta.Fungi-Colletotrichum_fioriniae_PJ7.GI.615478411:0.134101)97:0.072362)100:0.217360)100:0.256384)63:0.088308)97:0.157931,(Opisthokonta.Fungi-Ophiostoma_ulmi.g1658:0.989185,(Opisthokonta.Fungi-Myceliophthora.GI.367034275:0.818067,Opisthokonta.Fungi-Eutypa_lata_UCREL1.GI.629648804:0.534314)100:0.492966)100:0.278982)81:0.040529)100:0.139922,(Opisthokonta.Fungi-Botrytis_cinerea_B05.10.GI.154289639:0.935463,((Opisthokonta.Fungi-Grosmannia_clavigera.Grocl1.7002:0.291906,((Opisthokonta.Fungi-Setosphaeria_turcica_Et28A.GI.636593911:0.319775,Opisthokonta.Fungi-Talaromyces.GI.242772395:0.168559)89:0.065041,(Opisthokonta.Fungi-Sclerotinia_sclerotiorum_1980_UF-70.GI.156048871:0.089843,Opisthokonta.Fungi-Botrytis_cinerea_B05.10.GI.154317202:0.094220)100:0.124082)100:0.180713)100:0.597539,(Opisthokonta.Fungi-Setosphaeria_turcica_Et28A.GI.636596913:0.762639,(Opisthokonta.Fungi-Neofusicoccum_parvum_UCRNP2.GI.615401347:0.286205,Opisthokonta.Fungi-Pestalotiopsis_fici_W106-1.GI.630014003:0.395897)91:0.082832)91:0.043720)98:0.102005)100:0.149842)99:0.133961)97:0.135570,((Magnaporthales-Magnaporthiopsis_rhizophila.scf39-augustus-gene-0.293:0.256792,(Magnaporthales-Ophioceras_leptosporum.CBS89470A014_S3_L001_R1_001_.contig_7150:0.121900,Magnaporthales-Pseudohelonectia_lignicola.scf28-augustus-gene-0.216:0.122934)100:0.171810)100:0.676795,(Opisthokonta.Fungi-Cyphellophora.GI.671379265:0.596782,(Opisthokonta.Fungi-Aspergillus_niger_CBS_513.88.GI.317026426:0.156716,Opisthokonta.Fungi-Aspergillus_nidulans_FGSC_A4.GI.67903912:0.186027)100:0.565527)100:0.417345)100:0.223250)99:0.215018,Magnaporthales-Pyricularia_oryzae.MGG_06171:0.988441)97:0.219370)89:0.198537);
Magnaporthiopsis_incrustans.scf21_75.g70.tree	(Opisthokonta.Metazoa-Hydra_magnipapillata.GI.449679122:3.412494,Opisthokonta.Metazoa-Acropora_digitifera.a01002601.t1:4.149051,(((((Chromalveolata.Stramenopiles-Aureococcus_anophagefferens.jgiAuran1_68793:4.386007,(Opisthokonta.Fungi-Sordaria_macrospora_k-hell.GI.336264282:0.333792,Opisthokonta.Fungi-Sordaria_macrospora_k-hell.GI.336264270:0.536282)98:0.133513)44:0.240208,((((Magnaporthales-Buergenerula_spartinae.ATCC22848.contig_9764:0.634158,Magnaporthales-Magnaporthiopsis_rhizophila.scf59-augustus-gene-0.231:0.578974)86:0.156515,Magnaporthales-Buergenerula_spartinae.ATCC22848.contig_17107:0.403074)69:0.017005,Magnaporthales-Buergenerula_spartinae.ATCC22848.contig_10708:0.130891)64:0.340320,((Magnaporthales-Pyricularia_oryzae.MGG_06788:0.245166,Magnaporthales-Magnaporthiopsis_incrustans.scf21_75.g70:0.178209)58:0.025701,Opisthokonta.Fungi-Colletotrichum_gloeosporioides.GI.596650223:0.193562)93:0.192387)73:0.423363)29:0.065894,((((((Opisthokonta.Fungi-Grosmannia_clavigera.Grocl1.4983:0.548719,Opisthokonta.Fungi-Coniosporium.GI.667838451:0.478758)91:0.095660,(Opisthokonta.Fungi-Verticillium_tricorpus.g12161.t1:0.207201,(Magnaporthales-Pseudophialophora_schizachyrii.AL3S4.contig_1364:0.090739,Magnaporthales-Pseudophialophora_panicorum.CM3m7.contig_1851:0.028686)98:0.154193)97:0.289244)23:0.034890,(Opisthokonta.Fungi-Ophiostoma_ulmi.g1369:0.266494,(Opisthokonta.Fungi-Sporothrix_schenckii.GI.550803403:0.017429,Opisthokonta.Fungi-Sporothrix_brasiliensis.GI.748543020:0.027491)100:0.350899)95:0.210288)19:0.036565,(Opisthokonta.Fungi-Sordaria_macrospora_k-hell.GI.336267070:0.406329,Opisthokonta.Fungi-Thielavia.GI.367042978:0.265965)44:0.044011)5:0.015965,(((Opisthokonta.Fungi-Cladonia_grayi.JGIclagr2.114337:0.183960,Opisthokonta.Fungi-Cladophialophora.GI.628349666:0.166982)100:0.437079,(Opisthokonta.Fungi-Verticillium_dahliae_VdLs.17.GI.697072500:0.168046,Opisthokonta.Fungi-Verticillium_tricorpus.g7550.t1:0.157588)100:0.461829)29:0.056268,((Opisthokonta.Fungi-Aspergillus_flavus_NRRL3357.GI.238502289:0.376535,Opisthokonta.Fungi-Blastomyces_dermatitidis_SLH14081.GI.261187851:0.236463)35:0.043775,Opisthokonta.Fungi-Cladonia_grayi.JGIclagr2.104585:0.366125)18:0.008929)20:0.025354)10:0.036110,(Magnaporthales-Ophioceras_dolichostomum.scf69-processed-gene-0.46:0.726099,((Opisthokonta.Fungi-Colletotrichum_higginsianum.GI.380478677:0.089095,(Opisthokonta.Fungi-Colletotrichum_sublineola.GI.640926276:0.062862,Opisthokonta.Fungi-Colletotrichum_graminicola.GLRG_00261T0:0.027192)100:0.095689)100:0.433092,(Opisthokonta.Fungi-Colletotrichum_gloeosporioides.GI.596729348:0.194452,(Magnaporthales-Pseudohelonectia_lignicola.scf17-processed-gene-0.109:0.227542,(Magnaporthales-Gaeumannomyces_cylindrosporus.CBS61075.contig_7184:0.217074,(Magnaporthales-Magnaporthiopsis_panicorum.CM2s8.contig_528:0.020347,Magnaporthales-Omnidemptus_affinis.ATCC200212.contig_4524:0.112050)98:0.210327)98:0.121690)98:0.100721)54:0.026075)75:0.047257)38:0.056201)5:0.037629)52:0.178031,(Chromalveolata.Haptophyceae-Emiliania_huxleyi.jgiEmihu1.465198:5.124183,Opisthokonta.Fungi-Grosmannia_clavigera.Grocl1.4984:0.523378)53:0.317715)74:0.039125,(Opisthokonta.Fungi-Pestalotiopsis_fici_W106-1.GI.630023765:1.185582,((Opisthokonta.Fungi-Colletotrichum_higginsianum.GI.380487398:0.046140,Opisthokonta.Fungi-Colletotrichum_higginsianum.GI.380474220:0.012276)100:1.272328,(Opisthokonta.Fungi-Coniosporium.GI.667838449:0.479043,Opisthokonta.Fungi-Zymoseptoria_tritici_IPO323.GI.398393246:0.650044)100:0.320839)87:0.044767)95:0.165013)99:1.570614);
Magnaporthiopsis_incrustans.scf21_75.g71.tree	(Bacteria.Firmicutes-Thermobacillus_composti_KWC4.GI.430750819:1.126293,Chromalveolata.Dinoflagellates-Symbiodinium_minutum.v1.2.032935.t1:1.468298,((((((((((Bacteria.Proteobacteria-Idiomarina_xiamenensis_10-D-4.GI.407792834:0.327806,Bacteria.Proteobacteria-Methylophilales_bacterium_HTCC2181.GI.118594963:0.463428)80:0.141381,(Bacteria.Proteobacteria-Pasteurella_multocida_multo.GI.15602705:0.126493,Bacteria.Proteobacteria-Gallibacterium_anatis_UMN179.GI.332288379:0.175403)99:0.156979)100:0.943205,Bacteria.Firmicutes-Candidatus_Desulforudis_audaxviator_MP104C.GI.169831614:0.817538)99:0.361101,(Bacteria.Firmicutes-Carnobacterium_maltaromaticum_LMA28.GI.414082653:0.355607,Bacteria.Firmicutes-Lysinibacillus_sphaericus_C3-41.GI.169827326:0.356450)96:0.234160)73:0.067728,Bacteria.Cyanobacteria-Nostoc.GI.186685491:0.722023)75:0.193026,((((((Bacteria.Chrysiogenetes-Desulfurispirillum_indicum_S5.GI.317051225:0.541382,(Bacteria.DeinococcusThermus-Truepera.GI.297622750:0.462798,Bacteria.Chloroflexi-Ktedonobacter.GI.298246722:0.263744)93:0.084794)100:0.426679,(Bacteria.ChlamydiaeVerrucomicrobia-Verrucomicrobium_spinosum_.GI.171911642:0.696429,Bacteria.Spirochaetes-Leptonema.GI.374584617:0.563639)95:0.137298)95:0.067253,Bacteria.Nitrospinae-Nitrospina.GI.451982561:0.412794)100:0.419464,(Bacteria.Chloroflexi-Ktedonobacter.GI.298248825:0.403484,Bacteria.Chloroflexi-Sphaerobacter.GI.269837684:0.604480)95:0.074979)92:0.130786,((((Opisthokonta.Fungi-Verticillium_tricorpus.g10587.t1:0.022445,(Opisthokonta.Fungi-Verticillium_alfalfae_VaMs.102.GI.302408403:0.058531,Opisthokonta.Fungi-Verticillium_dahliae_VdLs.17.GI.697087368:0.008502)99:0.031328)100:0.542334,((Opisthokonta.Fungi-Baudoinia.GI.627807435:0.175968,(Opisthokonta.Fungi-Pseudocercospora_fijiensis_CIRAD86.GI.631396346:0.207414,Opisthokonta.Fungi-Colletotrichum_gloeosporioides.GI.596669836:0.095389)91:0.070085)100:0.224250,((Magnaporthales-Pseudophialophora_schizachyrii.AL3S4.contig_21739:0.000001,Magnaporthales-Magnaporthiopsis_incrustans.scf21_75.g71:0.148379)95:0.050587,Opisthokonta.Fungi-Colletotrichum_gloeosporioides.GI.596650208:0.072006)100:0.204650)100:0.154835)100:0.224155,(((((Opisthokonta.Fungi-Aspergillus_oryzae_RIB40.GI.317137939:0.389379,((Magnaporthales-Macgarvieomyces_juncicola.CBS61082A013_S2_L001_R1_001_.contig_2927:0.125687,Magnaporthales-Pyricularia_oryzae.MGG_02101:0.091967)100:0.327284,(Magnaporthales-Pseudohelonectia_lignicola.scf20-augustus-gene-0.165:0.053392,Magnaporthales-Pseudohelonectia_lignicola.scf163-augustus-gene-0.96:0.044877)100:0.088052)56:0.000001)53:0.097300,Magnaporthales-Pyricularia_longispora.CBS125232.contig_4361:0.090251)47:0.000001,((((Opisthokonta.Fungi-Sporothrix_brasiliensis.GI.748538928:0.187358,(Opisthokonta.Fungi-Ophiostoma_piceae.GI.512192621:0.074043,Opisthokonta.Fungi-Ophiostoma_ulmi.g5834:0.078589)100:0.067550)100:0.250986,Opisthokonta.Fungi-Podospora_anserina_S_mat_.GI.171677574:0.500871)74:0.080253,Opisthokonta.Fungi-Pestalotiopsis_fici_W106-1.GI.630027028:0.289942)70:0.057213,(Opisthokonta.Fungi-Sordaria_macrospora_k-hell.GI.336259171:0.082151,Opisthokonta.Fungi-Neurospora.GI.698993322:0.093877)100:0.143772)79:0.089802)35:0.054883,Magnaporthales-Ophioceras_leptosporum.CBS89470A014_S3_L001_R1_001_.contig_3919:0.230840)44:0.060679,((Opisthokonta.Fungi-Coccidioides_immitis_RS.GI.119188639:0.260424,(Opisthokonta.Fungi-Arthroderma.GI.296821392:0.165307,(Opisthokonta.Fungi-Microsporum.GI.315054663:0.046791,(Opisthokonta.Fungi-Trichophyton.GI.327307948:0.032438,Opisthokonta.Fungi-Trichophyton.GI.302659299:0.062315)99:0.011901)98:0.043254)100:0.131166)95:0.147004,Magnaporthales-Magnaporthiopsis_rhizophila.scf234-augustus-gene-0.26:0.268779)47:0.061471)100:0.234725)100:0.192387,(Bacteria.Chloroflexi-Ktedonobacter.GI.298243833:0.532728,(((Bacteria.Firmicutes-Ruminococcaceae_bacterium_D16.GI.332654338:0.199987,(((Bacteria.Firmicutes-Faecalibacterium_prausnitzii_M212.GI.160944450:0.000001,Bacteria.Proteobacteria-Oxalobacter_formigenes_HOxBLS.GI.237745702:0.000001)49:0.000001,Bacteria.Firmicutes-Phascolarctobacterium.GI.323141251:0.000001)100:0.038095,Bacteria.Firmicutes-Holdemania.GI.223983685:0.008268)91:0.063871)100:0.543657,Bacteria.Chloroflexi-Herpetosiphon.GI.159896703:0.353047)88:0.119656,Bacteria.Planctomycetes-Schlesneria.GI.406830573:0.309257)100:0.137293)99:0.109582)100:0.405321)96:0.173678,Bacteria.Proteobacteria-Microvirga_sp_WSM3557.GI.389691484:0.853428)41:0.068639)67:0.134774,Bacteria.Proteobacteria-Paracoccus_denitrificans_PD1222.GI.119386620:1.172562)75:0.149139,((Archaea.Euryarchaeota-Halopiger_xanaduensis_SH-6.GI.336253486:0.632716,(Archaea.Euryarchaeota-Haladaptatus_paucihalophilus_DX253.GI.322372189:0.522502,((Bacteria.Actinobacteria-Kribbella.GI.284031463:0.339603,Bacteria.Actinobacteria-Streptosporangium.GI.271965538:0.292946)55:0.097746,Bacteria.Actinobacteria-Cellulomonas.GI.332668952:0.152332)100:0.658805)98:0.210536)97:0.217295,Bacteria.Planctomycetes-Gemmata.GI.168699105:1.145738)49:0.073728)71:0.113769,Bacteria.Planctomycetes-Planctomyces.GI.149176907:1.444468)85:0.272878,Bacteria.Proteobacteria-Nitratireductor_indicus_C115.GI.407972786:1.489258)86:0.281215);
Magnaporthiopsis_incrustans.scf225_20.g1.tree	(Bacteria.ChlamydiaeVerrucomicrobia-Verrucomicrobiae_bacterium.GI.254444444:0.936641,(Bacteria.BacteroidetesChlorobi-Fibrella.GI.436833688:0.288361,Bacteria.BacteroidetesChlorobi-Pedobacter_sp_BAL39.GI.149280266:0.370737)100:0.351441,(((Bacteria.BacteroidetesChlorobi-Marinilabilia_sp_AK2.GI.410030269:0.423157,(Bacteria.BacteroidetesChlorobi-Niastella_koreensis_GR20-10.GI.375145757:0.256317,(Bacteria.BacteroidetesChlorobi-Leadbetterella.GI.312130799:0.114458,Bacteria.BacteroidetesChlorobi-Emticicia.GI.408672326:0.132761)100:0.120440)100:0.173490)72:0.069226,Bacteria.BacteroidetesChlorobi--Bacteroidetes.GI.268316469:0.317584)100:0.825968,((((Bacteria.Cyanobacteria-Gloeobacter.GI.37522227:0.446440,Bacteria.Cyanobacteria-Chroococcidiopsis.GI.428205589:0.160184)83:0.054637,(Bacteria.Cyanobacteria-Gloeocapsa.GI.434395491:0.239114,Bacteria.Cyanobacteria-Oscillatoriales_cyanobacterium_JSC-12.GI.411120641:0.263633)84:0.031393)100:0.568539,((((Bacteria.BacteroidetesChlorobi-Cellulophaga.GI.319955710:0.219440,Bacteria.BacteroidetesChlorobi-Muricauda.GI.344204266:0.177252)100:0.633047,Bacteria.BacteroidetesChlorobi-Parabacteroides_goldsteinii_CL02T12.GI.410100499:0.805676)95:0.140834,(Bacteria.Planctomycetes-Pirellula.GI.283781169:0.599255,Bacteria.Planctomycetes-Planctomyces.GI.149178124:0.272909)100:0.317548)89:0.089567,(Bacteria.BacteroidetesChlorobi-Chitinophaga.GI.256419646:0.734919,Bacteria.BacteroidetesChlorobi-Zunongwangia_profunda_SM-A87.GI.295133888:0.533232)92:0.071563)100:0.413668)99:0.074068,((Bacteria.Firmicutes-Desmospora.GI.333373895:0.481055,(((Plantae.Viridiplantae-Physcomitrella_patens_patens.GI.168069627:0.813013,Plantae.Viridiplantae-Physcomitrella_patens_patens.GI.168071272:0.148974)96:0.124811,Bacteria.Firmicutes-Ornithinibacillus_scapharcae_TW25.GI.345020498:0.343756)96:0.087103,(Bacteria.Firmicutes-Lentibacillus_sp_Grbi.GI.381210754:0.490292,Bacteria.Firmicutes-Natranaerobius_thermophilus_JWNM-WN-LF.GI.188587014:0.645459)94:0.088843)100:0.135802)100:0.132808,((((Opisthokonta.Choanoflagellida---Monosiga_brevicollis_MX1.GI.167516178:0.710009,Amoebozoa.Centramoebida-Acanthamoeba_castellanii.gi470453501:0.460901)99:0.157878,Opisthokonta.Choanoflagellida---Monosiga_brevicollis_MX1.GI.167526696:0.527277)97:0.130598,Bacteria.Actinobacteria-Isoptericola.GI.334338360:0.444391)97:0.074636,(((Bacteria.Proteobacteria-Grimontia_sp_AK16.GI.444378575:0.443490,(Bacteria.Proteobacteria-Reinekea_blandensis_MED297.GI.88798016:0.240671,Bacteria.Proteobacteria-Hahella.GI.83644421:0.211719)100:0.266634)89:0.104608,Bacteria.Actinobacteria-Nocardia.GI.407643784:0.383773)91:0.112815,((((((Opisthokonta.Fungi-Marssonina_brunnea_f_sp_multigermtubi_MB_m1.GI.597574461:0.203809,Opisthokonta.Fungi-Trichoderma_reesei_QM6a.GI.589112723:0.158155)81:0.032127,(((Opisthokonta.Fungi-Verticillium_dahliae_VdLs.17.GI.697072389:0.025128,Opisthokonta.Fungi-Verticillium_tricorpus.g7506.t1:0.014930)100:0.196453,(Magnaporthales-Magnaporthiopsis_rhizophila.scf10-augustus-gene-0.550:0.072492,(Magnaporthales-Macgarvieomyces_juncicola.CBS61082A013_S2_L001_R1_001_.contig_3182:0.073141,Magnaporthales-Xenopyricularia_zizaniicola.CBS132356A019_S4_L001_R1_001_.contig_298:0.033369)100:0.061292)100:0.072972)96:0.035822,((((((((Magnaporthales-Gaeumannomyces_graminis_var.graminis.M53.contig_925:0.013741,(Magnaporthales-Magnaporthiopsis_rhizophila.scf22-augustus-gene-0.405:0.061588,Magnaporthales-Magnaporthiopsis_incrustans.scf225_20.g1:0.035280)100:0.039254)100:0.196428,Magnaporthales-Pseudohelonectia_lignicola.scf59-augustus-gene-0.148:0.146410)56:0.029610,(Magnaporthales-Ophioceras_commune.M91A005_S1_L001_R1_001_.contig_2019:0.119480,Magnaporthales-Ophioceras_dolichostomum.scf460-augustus-gene-0.37:0.079291)64:0.036673)88:0.033316,((Opisthokonta.Fungi-Colletotrichum_sublineola.GI.640923306:0.033168,Opisthokonta.Fungi-Colletotrichum_gloeosporioides.GI.596722167:0.046627)94:0.012153,Opisthokonta.Fungi-Colletotrichum_orbiculare.GI.477527633:0.035545)100:0.071176)100:0.037897,Opisthokonta.Fungi-Togninia_minima_UCRPA7.GI.631236050:0.140155)97:0.037436,((Opisthokonta.Fungi-Myceliophthora.GI.367032840:0.084806,Opisthokonta.Fungi-Chaetomium_globosum_CBS_148.51.GI.116178802:0.049718)100:0.097330,Opisthokonta.Fungi-Podospora_anserina_S_mat_.GI.171679126:0.128333)95:0.041434)100:0.079819,Opisthokonta.Fungi-Togninia_minima_UCRPA7.GI.631232315:0.057841)98:0.030686,(Opisthokonta.Fungi-Diaporthe_ampelina.g2716.t1:0.235659,Opisthokonta.Fungi-Monacrosporium_haptotylum.Monha1.3834:0.101754)85:0.055444)87:0.008856)91:0.036021)100:0.065404,Opisthokonta.Fungi-Eutypa_lata_UCREL1.GI.629643538:0.178820)100:0.230362,((((Opisthokonta.Fungi-Leptosphaeria_maculans_JN3.GI.396465000:0.212142,(Opisthokonta.Fungi-Monacrosporium_haptotylum.Monha1.9903:0.201293,Opisthokonta.Fungi-Zymoseptoria_tritici_IPO323.GI.398406318:0.169313)71:0.035986)89:0.034225,Opisthokonta.Fungi-Neofusicoccum_parvum_UCRNP2.GI.615427249:0.148016)84:0.026303,(Opisthokonta.Fungi-Glarea.GI.636766815:0.201115,Opisthokonta.Fungi-Tuber_melanosporum_Mel28.GI.296417837:0.167741)83:0.029247)89:0.042360,(Opisthokonta.Fungi-Cyphellophora.GI.671147771:0.145264,(Magnaporthales-Pyricularia_oryzae.MGG_14292:0.292150,Opisthokonta.Fungi-Eutypa_lata_UCREL1.GI.629658883:0.072446)100:0.146396)96:0.021366)100:0.263276)100:0.123042,(((Opisthokonta.Fungi-Monacrosporium_haptotylum.Monha1.4544:0.228962,(Opisthokonta.Fungi-Ophiostoma_piceae.GI.512195129:0.103579,(Opisthokonta.Fungi-Grosmannia_clavigera.Grocl1.2795:0.142159,Opisthokonta.Fungi-Sporothrix_brasiliensis.GI.748542296:0.054017)100:0.051857)100:0.131265)100:0.168612,((Opisthokonta.Fungi-Eremothecium_cymbalariae_DBVPG7215.GI.363754593:0.222715,Opisthokonta.Fungi-Naumovozyma.GI.365983872:0.238467)96:0.071673,Opisthokonta.Fungi-Ashbya.GI.45187996:0.134427)100:0.165238)100:0.262151,((((Opisthokonta.Fungi-Histoplasma_capsulatum_NAm1.GI.154279320:0.128840,Opisthokonta.Fungi-Blastomyces_dermatitidis_SLH14081.GI.261205038:0.100335)100:0.318736,Opisthokonta.Fungi-Eutypa_lata_UCREL1.GI.629641576:0.299833)92:0.071523,Opisthokonta.Fungi-Ustilago.GI.71024747:0.281702)93:0.050211,(Opisthokonta.Fungi-Coprinopsis_cinerea_okayama7130.GI.169854383:0.176067,(Opisthokonta.Fungi-Coprinopsis_cinerea_okayama7130.GI.169850174:0.138957,Opisthokonta.Fungi-Coprinopsis_cinerea_okayama7130.GI.169850254:0.092626)100:0.129685)100:0.243681)94:0.036235)100:0.125497)97:0.063369,Bacteria.Actinobacteria-Streptomyces.GI.294813872:0.533862)77:0.055618)94:0.054289)100:0.325635)71:0.065973)100:0.305279)100:0.230912);
Magnaporthiopsis_incrustans.scf233_15.g10.tree	(Opisthokonta.Fungi-Chaetomium_thermophilum_var_thermophilum_D.GI.576037126:1.387104,Magnaporthales-Pyricularia_oryzae.MGG_09589:0.990141,((Opisthokonta.Fungi-Valsa_mali.g2958.t1:0.706248,Opisthokonta.Fungi-Aspergillus.GI.121701571:0.627552)90:0.128892,(Opisthokonta.Fungi-Talaromyces.GI.242816091:0.633106,((((Opisthokonta.Fungi-Cladophialophora.GI.628339056:0.090887,Opisthokonta.Fungi-Capronia_epimyces_CBS_606.96.GI.628253661:0.058495)100:0.141248,(Opisthokonta.Fungi-Aspergillus.GI.121714671:0.078819,(Opisthokonta.Fungi-Sordaria_macrospora_k-hell.GI.336271088:0.132017,Opisthokonta.Fungi-Pestalotiopsis_fici_W106-1.GI.630023230:0.044406)100:0.121058)93:0.041154)100:0.229289,((((Opisthokonta.Fungi-Colletotrichum_sublineola.GI.640923596:0.149358,Opisthokonta.Fungi-Colletotrichum_gloeosporioides.GI.596685592:0.121453)100:0.337732,((Opisthokonta.Fungi-Colletotrichum_sublineola.GI.640927320:0.061191,(Opisthokonta.Fungi-Colletotrichum_higginsianum.GI.380483149:0.033417,Opisthokonta.Fungi-Colletotrichum_graminicola.GLRG_11626T0:0.051933)82:0.011131)100:0.036826,(Magnaporthales-Pyricularia_oryzae.MGG_15272:0.114703,Magnaporthales-Nakataea_oryzae.scf22-processed-gene-0.36:0.088434)97:0.038796)100:0.267582)84:0.044183,(Opisthokonta.Fungi-Pyrenophora_tritici-repentis_Pt-1C-BFP.GI.189212057:0.428034,(Opisthokonta.Fungi-Colletotrichum_fioriniae_PJ7.GI.615474993:0.104206,Opisthokonta.Fungi-Colletotrichum_orbiculare.GI.477531207:0.152899)100:0.141124)87:0.035216)100:0.127969,Opisthokonta.Fungi-Aspergillus_terreus_NIH2624.GI.115385433:0.328067)100:0.120084)51:0.055144,((Magnaporthales-Pyricularia_oryzae.MGG_15100:0.136066,(Opisthokonta.Fungi-Colletotrichum_sublineola.GI.640928984:0.060495,Opisthokonta.Fungi-Colletotrichum_graminicola.GLRG_11507T0:0.071582)100:0.035275)100:0.143092,((((Magnaporthales-Magnaporthiopsis_incrustans.scf233_15.g10:0.248198,Magnaporthales-Magnaporthiopsis_rhizophila.scf103-augustus-gene-0.95:0.096340)98:0.057077,Magnaporthales-Pseudophialophora_schizachyrii.AL3S4.contig_8358:0.097368)64:0.028352,Magnaporthales-Pseudophialophora_schizachyrii.AL3S4.contig_3637:0.084607)54:0.019608,Magnaporthales-Nakataea_oryzae.scf216-snap-gene-0.66:0.139875)100:0.159824)100:0.157482)100:0.223989)100:0.200672)98:0.148850);
Magnaporthiopsis_incrustans.scf233_15.g11.tree	(Magnaporthales-Pseudohelonectia_lignicola.scf40-snap-gene-0.200:2.137863,(((Opisthokonta.Fungi-Sordaria_macrospora_k-hell.GI.336267669:0.433158,Opisthokonta.Fungi-Pestalotiopsis_fici_W106-1.GI.630024793:0.469996)100:0.127412,Opisthokonta.Fungi-Ophiostoma_piceae.GI.512193580:0.563441)100:0.547034,((((((((((Opisthokonta.Fungi-Pyrenophora_tritici-repentis_Pt-1C-BFP.GI.189212057:0.041445,Opisthokonta.Fungi-Pyrenophora_teres_f_teres_0-1.GI.330924390:0.020426)100:0.257915,Magnaporthales-Xenopyricularia_zizaniicola.CBS132356A019_S4_L001_R1_001_.contig_13954:0.559704)89:0.059960,((Opisthokonta.Fungi-Colletotrichum_higginsianum.GI.380493958:0.052685,Opisthokonta.Fungi-Colletotrichum_graminicola.GLRG_11626T0:0.064016)100:0.033917,(Magnaporthales-Pyricularia_oryzae.MGG_15272:0.105355,(Magnaporthales-Magnaporthiopsis_panicorum.CM2s8.contig_11321:0.109369,Magnaporthales-Nakataea_oryzae.scf22-processed-gene-0.36:0.059093)100:0.029135)99:0.039798)100:0.260377)83:0.042040,(Opisthokonta.Fungi-Colletotrichum_fioriniae_PJ7.GI.615474993:0.104187,Opisthokonta.Fungi-Colletotrichum_orbiculare.GI.477531207:0.143785)100:0.142216)100:0.110164,Opisthokonta.Fungi-Aspergillus_terreus_NIH2624.GI.115385433:0.310065)100:0.087293,(((Opisthokonta.Fungi-Cladophialophora.GI.628339056:0.088306,Opisthokonta.Fungi-Capronia_epimyces_CBS_606.96.GI.628253661:0.058948)100:0.116226,(Opisthokonta.Fungi-Aspergillus.GI.121714671:0.082544,(Opisthokonta.Fungi-Sordaria_macrospora_k-hell.GI.336271088:0.123694,Opisthokonta.Fungi-Pestalotiopsis_fici_W106-1.GI.630023230:0.047604)100:0.108870)98:0.037930)100:0.215261,((Magnaporthales-Pyricularia_oryzae.MGG_15100:0.126057,(Opisthokonta.Fungi-Colletotrichum_sublineola.GI.640928984:0.060166,Opisthokonta.Fungi-Colletotrichum_graminicola.GLRG_11507T0:0.065999)100:0.031215)100:0.134847,((((Magnaporthales-Magnaporthiopsis_incrustans.scf233_15.g11:0.244363,Magnaporthales-Magnaporthiopsis_rhizophila.scf103-augustus-gene-0.95:0.098028)100:0.069383,Magnaporthales-Pseudophialophora_schizachyrii.AL3S4.contig_3637:0.086689)99:0.024631,Magnaporthales-Nakataea_oryzae.scf216-snap-gene-0.66:0.137442)92:0.021702,Magnaporthales-Pseudophialophora_schizachyrii.AL3S4.contig_7868:0.076208)100:0.153095)100:0.150697)96:0.052319)100:0.402823,((Opisthokonta.Fungi-Botrytis_cinerea_B05.10.GI.154290835:0.499507,Opisthokonta.Fungi-Pyrenophora_teres_f_teres_0-1.GI.330931844:0.377263)100:0.250913,Opisthokonta.Fungi-Neofusicoccum_parvum_UCRNP2.GI.615418520:0.428864)100:0.109174)81:0.051265,(Opisthokonta.Fungi-Glarea.GI.636759039:0.469476,(Opisthokonta.Fungi-Fusarium_pseudograminearum_CS3096.GI.685871101:0.486610,Opisthokonta.Fungi-Pestalotiopsis_fici_W106-1.GI.630006161:0.447844)95:0.061159)100:0.204690)57:0.041606,(((((((((Opisthokonta.Fungi-Metarhizium.GI.629704840:0.156192,(Magnaporthales-Pyricularia_grisea.M82.contig_842:0.112637,Opisthokonta.Fungi-Diaporthe_longicolla.g7857.t1:0.043820)100:0.087736)100:0.122456,Magnaporthales-Pyricularia_oryzae.MGG_15097:0.341123)100:0.213635,Opisthokonta.Fungi-Phaeosphaeria_nodorum_SN15.GI.169595148:0.420809)97:0.057091,(Opisthokonta.Fungi-Chaetomium_globosum_CBS_148.51.GI.116191137:0.596556,Opisthokonta.Fungi-Togninia_minima_UCRPA7.GI.631234090:0.314287)100:0.157467)100:0.084374,Opisthokonta.Fungi-Arthroderma.GI.296813984:0.552937)87:0.034881,((((Opisthokonta.Fungi-Metarhizium.GI.629735611:0.016067,Opisthokonta.Fungi-Metarhizium_majus.GI.743666573:0.020658)100:0.287945,Opisthokonta.Fungi-Myceliophthora.GI.367026315:0.267457)100:0.145897,Opisthokonta.Fungi-Thielavia.GI.367039727:0.426076)100:0.137469,(Opisthokonta.Fungi-Verticillium_dahliae_VdLs.17.GI.697072265:0.477168,Opisthokonta.Fungi-Neofusicoccum_parvum_UCRNP2.GI.615429138:0.401506)74:0.064035)86:0.048209)87:0.039298,((Opisthokonta.Fungi-Diaporthe_longicolla.g7704.t1:0.498035,Opisthokonta.Fungi-Myceliophthora.GI.367026884:0.408743)98:0.071792,Magnaporthales-Pseudohelonectia_lignicola.scf97-processed-gene-0.53:0.545832)100:0.244837)94:0.049050,(((((Opisthokonta.Fungi-Cryphonectria_parasitica.Crypa1.10617:0.291625,Opisthokonta.Fungi-Diaporthe_longicolla.g9113.t1:0.275608)93:0.029731,Magnaporthales-Pseudohelonectia_lignicola.scf122-augustus-gene-0.103:0.185840)92:0.030939,Opisthokonta.Fungi-Cryphonectria_parasitica.Crypa1.20614:0.337551)85:0.024126,Opisthokonta.Fungi-Eutypa_lata_UCREL1.GI.629673526:0.200179)100:0.173768,Opisthokonta.Fungi-Glarea.GI.636753451:0.429578)100:0.178213)37:0.024021,Opisthokonta.Fungi-Microsporum.GI.315048921:0.631337)33:0.014067)67:0.076830,(Opisthokonta.Fungi-Marssonina_brunnea_f_sp_multigermtubi_MB_m1.GI.597579957:0.686776,(Opisthokonta.Fungi-Sporothrix_schenckii.GI.550809541:0.011572,Opisthokonta.Fungi-Sporothrix_brasiliensis.GI.748542611:0.013516)100:0.654929)63:0.080652)68:0.094140)61:0.110766,Opisthokonta.Fungi-Cordyceps_militaris_CM01.GI.573993245:0.814586);
Magnaporthiopsis_incrustans.scf233_15.g12.tree	(Opisthokonta.Fungi-Meyerozyma.GI.146412392:0.419500,(Opisthokonta.Fungi-Clavispora.GI.260949127:0.296768,Opisthokonta.Fungi-Scheffersomyces.GI.126133539:0.337710)95:0.164911,((((Opisthokonta.Fungi-Sclerotinia_sclerotiorum_1980_UF-70.GI.156060899:0.528678,Opisthokonta.Fungi-Baudoinia.GI.627802567:0.419536)61:0.052708,(Opisthokonta.Fungi-Aspergillus_niger_CBS_513.88.GI.145239705:0.270716,(Opisthokonta.Fungi-Aspergillus_flavus_NRRL3357.GI.238482955:0.129570,Opisthokonta.Fungi-Pestalotiopsis_fici_W106-1.GI.630014241:0.216207)99:0.052894)100:0.091357)42:0.024942,((((((Magnaporthales-Ophioceras_dolichostomum.scf112-augustus-gene-0.121:0.356869,Magnaporthales-Nakataea_oryzae.scf8-augustus-gene-0.183:0.293138)99:0.131441,Opisthokonta.Fungi-Pestalotiopsis_fici_W106-1.GI.630013933:0.414773)97:0.068667,Opisthokonta.Fungi-Chaetomium_globosum_CBS_148.51.GI.116196872:0.386286)100:0.071948,((Opisthokonta.Fungi-Marssonina_brunnea_f_sp_multigermtubi_MB_m1.GI.597589553:0.292023,(Opisthokonta.Fungi-Sclerotinia_sclerotiorum_1980_UF-70.GI.156057887:0.167336,Opisthokonta.Fungi-Glarea.GI.636757805:0.214591)94:0.047246)92:0.063074,Opisthokonta.Fungi-Glarea.GI.636750843:0.174611)99:0.082730)100:0.093451,((Opisthokonta.Fungi-Zymoseptoria_tritici_IPO323.GI.398396084:0.435180,(((((Opisthokonta.Fungi-Togninia_minima_UCRPA7.GI.631234082:0.596901,(Magnaporthales-Pyricularia_grisea.M82.contig_1443:0.274770,Magnaporthales-Pyricularia_oryzae.MGG_08380:0.246422)100:0.217634)100:0.150683,(Opisthokonta.Fungi-Verticillium_tricorpus.g6823.t1:0.462062,(Opisthokonta.Fungi-Thielavia.GI.367039739:0.039929,Magnaporthales-Pseudohelonectia_lignicola.scf596-snap-gene-0.14:0.178333)100:0.424253)100:0.197997)91:0.046699,Opisthokonta.Fungi-Verticillium_dahliae_VdLs.17.GI.697072250:0.584301)54:0.063800,(((Opisthokonta.Fungi-Verticillium_tricorpus.g7130.t1:0.350635,(Opisthokonta.Fungi-Valsa_mali.g1145.t1:0.046143,(Opisthokonta.Fungi-Diaporthe_longicolla.g1917.t1:0.014949,Opisthokonta.Fungi-Diaporthe_ampelina.g3347.t1:0.021035)100:0.046592)100:0.171017)100:0.299881,((((((Opisthokonta.Fungi-Pestalotiopsis_fici_W106-1.GI.630006165:0.307991,Opisthokonta.Fungi-Metarhizium.GI.629708013:0.223478)95:0.116729,(Opisthokonta.Fungi-Togninia_minima_UCRPA7.GI.631249349:0.365342,(Opisthokonta.Fungi-Aspergillus_fumigatus_Af293.GI.70996770:0.302414,Opisthokonta.Fungi-Aspergillus.GI.121704222:0.057150)100:0.123211)85:0.089028)53:0.024045,(Opisthokonta.Fungi-Glarea.GI.636759037:0.313169,Opisthokonta.Fungi-Fusarium_pseudograminearum_CS3096.GI.685871095:0.233300)85:0.027030)100:0.137761,Opisthokonta.Fungi-Chaetomium_globosum_CBS_148.51.GI.116191131:0.504723)62:0.025488,(Opisthokonta.Fungi-Cryphonectria_parasitica.Crypa1.58777:0.316262,(Opisthokonta.Fungi-Eutypa_lata_UCREL1.GI.629673530:0.157708,Magnaporthales-Pseudohelonectia_lignicola.scf122-augustus-gene-0.113:0.267222)97:0.101907)100:0.290504)52:0.032980,Opisthokonta.Fungi-Neofusicoccum_parvum_UCRNP2.GI.615418499:0.541664)42:0.023174)52:0.044351,(((((((Magnaporthales-Magnaporthiopsis_incrustans.scf233_15.g12:0.172297,Magnaporthales-Magnaporthiopsis_rhizophila.scf103-snap-gene-0.126:0.130400)99:0.040315,Magnaporthales-Nakataea_oryzae.scf216-augustus-gene-0.64:0.127009)100:0.019184,Magnaporthales-Pseudophialophora_schizachyrii.AL3S4.contig_14076:0.065117)98:0.088725,(Opisthokonta.Fungi-Colletotrichum_graminicola.GLRG_11508T0:0.073689,Magnaporthales-Pyricularia_oryzae.MGG_08363:0.132860)100:0.158669)92:0.074316,Magnaporthales-Pyricularia_longispora.CBS125232.contig_4593:0.204945)78:0.048994,(Opisthokonta.Fungi-Aspergillus.GI.121714667:0.103745,Opisthokonta.Fungi-Pestalotiopsis_fici_W106-1.GI.630023224:0.186408)100:0.189947)75:0.073147,(((Opisthokonta.Fungi-Aspergillus_terreus_NIH2624.GI.115385437:0.162830,Opisthokonta.Fungi-Colletotrichum_higginsianum.GI.380477718:0.138559)100:0.160265,Opisthokonta.Fungi-Pyrenophora_teres_f_teres_0-1.GI.330933649:0.231135)83:0.041949,((Opisthokonta.Fungi-Colletotrichum_fioriniae_PJ7.GI.615475000:0.113387,Opisthokonta.Fungi-Colletotrichum_orbiculare.GI.477531209:0.086825)100:0.134909,(Opisthokonta.Fungi-Colletotrichum_higginsianum.GI.380496132:0.029105,Opisthokonta.Fungi-Colletotrichum_graminicola.GLRG_11632T0:0.034004)100:0.163559)99:0.084556)100:0.066079)100:0.341435)56:0.034102)70:0.090131,((Opisthokonta.Fungi-Ophiostoma_ulmi.g1661:0.662120,(Opisthokonta.Fungi-Ophiostoma_piceae.GI.512190239:0.027490,Opisthokonta.Fungi-Ophiostoma_ulmi.g598:0.056367)100:0.448395)99:0.156188,Magnaporthales-Pyricularia_longispora.CBS125232.contig_2571:0.616844)94:0.077430)100:0.269517)38:0.078877,(Opisthokonta.Fungi-Eutypa_lata_UCREL1.GI.629648354:0.309841,(Opisthokonta.Fungi-Neofusicoccum_parvum_UCRNP2.GI.615401517:0.196182,Opisthokonta.Fungi-Neofusicoccum_parvum_UCRNP2.GI.615411831:0.415069)91:0.090608)85:0.068126)37:0.032253)38:0.039508,Opisthokonta.Fungi-Cladonia_grayi.JGIclagr2.87493:0.424731)32:0.021803)29:0.064875,Opisthokonta.Fungi-Metarhizium.GI.629686687:0.286587)100:0.739354);
Magnaporthiopsis_incrustans.scf23_91.g22.tree	(Plantae.Viridiplantae-Selaginella_moellendorffii.GI.302804911:0.230476,(Plantae.Viridiplantae-Selaginella_moellendorffii.GI.302773986:0.199651,(Plantae.Viridiplantae-Oryza_sativa_Japonica_Group.GI.115437390:0.214448,(Plantae.Viridiplantae-Arabidopsis_thaliana.GI.15232712:0.182101,(Plantae.Viridiplantae-Glycine_max.Glyma13g19670.2:0.087860,((Plantae.Viridiplantae-Aquilegia_coerulea.Aquca_027_00219.1:0.052634,Plantae.Viridiplantae-Vitis_vinifera.GI.225439836:0.033288)100:0.011524,(Plantae.Viridiplantae-Mimulus_guttatus.mgv1a008720m:0.112165,((Plantae.Viridiplantae-Arabidopsis_thaliana.GI.30694193:0.094125,Plantae.Viridiplantae-Vitis_vinifera.GI.225448815:0.051790)91:0.007740,Plantae.Viridiplantae-Glycine_max.Glyma20g38490.1:0.070453)96:0.025700)98:0.019680)97:0.029233)100:0.016108)99:0.054058)100:0.101147)99:0.152885,((Plantae.Viridiplantae-Arabidopsis_thaliana.GI.15227026:0.332607,(Plantae.Viridiplantae-Mimulus_guttatus.mgv1a007737m:0.386809,Plantae.Viridiplantae-Selaginella_moellendorffii.GI.302764710:0.183460)97:0.214315)100:0.542557,((Chromalveolata.Stramenopiles-Aureococcus_anophagefferens.jgiAuran1_70968:0.780310,((((Bacteria.Planctomycetes-Rhodopirellula.GI.32473636:0.747519,Bacteria.BacteroidetesChlorobi-Melioribacter_roseus_P3M.GI.397689562:0.508212)68:0.153112,Bacteria.Dictyoglomi-Dictyoglomus_thermophilum_H-6-12.GI.206900967:0.601474)35:0.056385,(Bacteria.BacteroidetesChlorobi-Pedobacter_sp_BAL39.GI.149276447:0.791515,(((Magnaporthales-Pyricularia_oryzae.MGG_07566:0.773872,(Opisthokonta.Fungi-Monacrosporium_haptotylum.Monha1.5672:0.268701,(Opisthokonta.Fungi-Ophiostoma_piceae.GI.512189922:0.054284,Opisthokonta.Fungi-Ophiostoma_ulmi.g1761:0.044383)100:0.274388)100:0.208915)88:0.075462,(((((Opisthokonta.Fungi-Monacrosporium_haptotylum.Monha1.8889:0.400259,((Opisthokonta.Fungi-Chaetomium_globosum_CBS_148.51.GI.116195526:0.061631,Opisthokonta.Fungi-Podospora_anserina_S_mat_.GI.171678381:0.175394)100:0.176517,Opisthokonta.Fungi-Marssonina_brunnea_f_sp_multigermtubi_MB_m1.GI.597572837:0.252115)99:0.081737)97:0.090945,Opisthokonta.Fungi-Cyphellophora.GI.671382448:0.233156)77:0.033622,(((((((Opisthokonta.Fungi-Tuber_melanosporum_Mel28.GI.296421199:0.271603,Opisthokonta.Fungi-Botrytis_cinerea_B05.10.GI.154323139:0.199032)98:0.075994,Opisthokonta.Fungi-Pseudocercospora_fijiensis_CIRAD86.GI.631380202:0.154653)93:0.049539,Opisthokonta.Fungi-Diaporthe_ampelina.g5748.t1:0.225361)85:0.040519,((Magnaporthales-Magnaporthiopsis_rhizophila.scf48-processed-gene-0.115:0.146362,Magnaporthales-Nakataea_oryzae.scf386-processed-gene-0.14:0.013833)100:0.211068,(Opisthokonta.Fungi-Leptosphaeria_maculans_JN3.GI.396465234:0.084204,Opisthokonta.Fungi-Diaporthe_longicolla.g6508.t1:0.061028)100:0.176349)72:0.060254)59:0.014180,Opisthokonta.Fungi-Marssonina_brunnea_f_sp_multigermtubi_MB_m1.GI.597588305:0.305920)67:0.032267,((Opisthokonta.Fungi-Eutypa_lata_UCREL1.GI.629658045:0.163977,Opisthokonta.Fungi-Pestalotiopsis_fici_W106-1.GI.630037663:0.141145)35:0.024773,((Opisthokonta.Fungi-Eutypa_lata_UCREL1.GI.629662627:0.117946,(Opisthokonta.Fungi-Aspergillus_nidulans_FGSC_A4.GI.67516919:0.046818,((((((Magnaporthales-Nakataea_oryzae.scf6-processed-gene-0.199:0.057913,Magnaporthales-Magnaporthiopsis_incrustans.scf23_91.g22:0.043556)100:0.055476,(Magnaporthales-Macgarvieomyces_juncicola.CBS61082A013_S2_L001_R1_001_.contig_7846:0.100862,Magnaporthales-Pyricularia_oryzae.MGG_04348:0.051999)99:0.096160)100:0.073922,(Opisthokonta.Fungi-Colletotrichum_higginsianum.GI.380482426:0.058462,(Opisthokonta.Fungi-Colletotrichum_sublineola.GI.640927076:0.028400,Opisthokonta.Fungi-Colletotrichum_graminicola.GLRG_00973T0:0.029862)98:0.039765)100:0.077146)88:0.036419,Magnaporthales-Pseudohelonectia_lignicola.scf8-processed-gene-0.193:0.073200)99:0.067252,(Magnaporthales-Ophioceras_leptosporum.CBS89470A014_S3_L001_R1_001_.contig_13587:0.112214,Magnaporthales-Ophioceras_dolichostomum.scf562-augustus-gene-0.16:0.093973)100:0.081306)90:0.059906,(Opisthokonta.Fungi-Fusarium_pseudograminearum_CS3096.GI.685859455:0.135068,(Opisthokonta.Fungi-Verticillium_dahliae_VdLs.17.GI.697083195:0.027794,Opisthokonta.Fungi-Verticillium_tricorpus.g10123.t1:0.045342)100:0.134621)99:0.055214)90:0.075160)89:0.068725)81:0.022473,Opisthokonta.Fungi-Aspergillus_flavus_NRRL3357.GI.238493445:0.039361)100:0.089940)100:0.177237)75:0.020904,(Opisthokonta.Fungi-Togninia_minima_UCRPA7.GI.631234008:0.066450,Opisthokonta.Fungi-Grosmannia_clavigera.Grocl1.1645:0.101700)78:0.051350)84:0.065124)64:0.047304,(Opisthokonta.Fungi-Chaetomium_globosum_CBS_148.51.GI.116192823:0.266720,(Opisthokonta.Fungi-Coprinopsis_cinerea_okayama7130.GI.299746989:0.203643,(Opisthokonta.Fungi-Schizophyllum_commune_H4-8.GI.302696853:0.157584,Opisthokonta.Fungi-Schizophyllum_commune_H4-8.GI.302695951:0.142154)94:0.061603)96:0.101840)82:0.051966)97:0.095207,Opisthokonta.Fungi-Neofusicoccum_parvum_UCRNP2.GI.615421199:0.295011)99:0.100242)99:0.100365,(Bacteria.Proteobacteria-Sorangium_cellulosum_So_ce56.GI.162453092:0.437656,((((Bacteria.Proteobacteria-Saccharophagus_degradans_2-40.GI.90023088:0.432781,Bacteria.Proteobacteria-Rheinheimera_sp_A13L.GI.336313869:0.236871)93:0.077504,Bacteria.Proteobacteria-Alishewanella.GI.375109754:0.322960)99:0.094853,Bacteria.Firmicutes-Paenibacillus_mucilaginosus_KNP414.GI.337747925:0.150417)100:0.190690,Bacteria.Firmicutes-Acetivibrio_cellulolyticus_CD2.GI.366163060:0.364882)93:0.111423)96:0.189222)99:0.086802)47:0.000001)64:0.128611,(((Bacteria.Firmicutes-Paenibacillus_mucilaginosus_KNP414.GI.337748895:0.633032,((Bacteria.FibrobacteresAcidobacteria-Fibrobacter_succinogenes_sub.GI.261416949:0.600576,((Bacteria.FibrobacteresAcidobacteria-Fibrobacter_succinogenes_sub.GI.261414587:0.635049,Bacteria.BacteroidetesChlorobi-Niastella_koreensis_GR20-10.GI.375147823:0.200506)97:0.116829,(Bacteria.BacteroidetesChlorobi-Flavobacterium_johnsoniae_UW101.GI.146300321:0.343330,Bacteria.BacteroidetesChlorobi-Cytophaga.GI.110637570:0.163535)100:0.306013)98:0.114082)73:0.101035,Bacteria.Chloroflexi-Herpetosiphon.GI.159899978:0.522693)100:0.234048)55:0.063187,(Bacteria.Firmicutes-Melissococcus.GI.332687180:0.690405,Bacteria.Thermotogae-Thermotoga_maritima_MSB8.GI.15643199:0.524495)42:0.114632)51:0.059118,(Bacteria.Actinobacteria-Verrucosispora_maris_AB-18-032.GI.330466441:0.200737,(Bacteria.Actinobacteria-Actinoplanes_sp_SE50110.GI.386849964:0.255700,Bacteria.Actinobacteria-Thermomonospora.GI.269126667:0.165855)96:0.101841)100:0.243608)29:0.019740)26:0.070758)89:0.207933,Bacteria.Proteobacteria-Massilia.GI.427404331:0.928148)99:0.265786)100:0.397640);
Magnaporthiopsis_incrustans.scf24_104.g84.tree	(Bacteria.Firmicutes-Caldalkalibacillus_thermarum_TA2.A1.GI.335040097:0.280165,(Bacteria.Firmicutes-Halobacillus.GI.386715516:0.142162,(((Bacteria.Proteobacteria-Pseudoxanthomonas_spadix_BD-a59.GI.357416467:0.698392,Bacteria.DeinococcusThermus-Deinococcus_gobiensis_I-0.GI.386854501:0.239815)90:0.057722,(Bacteria.Proteobacteria-Delftia_acidovorans_SPH-1.GI.160899814:0.190938,(Bacteria.Proteobacteria-Klebsiella_pneumoniae_pneum.GI.425084554:0.099900,Bacteria.Proteobacteria-Serratia_plymuthica_A30.GI.421784211:0.129411)100:0.133158)97:0.115122)100:0.238643,(((Bacteria.Thermotogae-Fervidobacterium.GI.383786217:2.613400,(Opisthokonta.Fungi-Schizophyllum_commune_H4-8.GI.302683446:0.992876,(Opisthokonta.Fungi-Ustilago.GI.71005238:0.747815,((Opisthokonta.Fungi-Puccinia_graminis_f_sp_tritici_CRL_75-36-700-.GI.403166259:0.960866,Opisthokonta.Fungi-Cryptococcus_neoformans_var_neoformans_JEC.GI.58263300:0.842720)76:0.112471,((Opisthokonta.Fungi-Postia_placenta_Mad-698-R.GI.242207132:0.012360,Opisthokonta.Fungi-Postia_placenta_Mad-698-R.GI.242212738:0.000001)100:0.558341,(((Magnaporthales-Nakataea_oryzae.scf267-snap-gene-0.76:0.022992,Magnaporthales-Magnaporthiopsis_incrustans.scf24_104.g84:0.028746)100:0.081914,(Magnaporthales-Omnidemptus_affinis.ATCC200212.contig_4734:0.049044,(Opisthokonta.Fungi-Colletotrichum_sublineola.GI.640923808:0.023696,Opisthokonta.Fungi-Colletotrichum_graminicola.GLRG_10710T0:0.029248)100:0.036127)100:0.045176)100:0.334420,(((((((((Opisthokonta.Fungi-Pseudocercospora_fijiensis_CIRAD86.GI.631388580:0.265716,(Opisthokonta.Fungi-Leptosphaeria_maculans_JN3.GI.396481256:0.111571,(Opisthokonta.Fungi-Phaeosphaeria_nodorum_SN15.GI.169616746:0.058169,(Opisthokonta.Fungi-Pyrenophora_teres_f_teres_0-1.GI.330919112:0.047006,Opisthokonta.Fungi-Bipolaris.GI.627918628:0.024520)100:0.039484)96:0.032364)98:0.085418)49:0.020233,Opisthokonta.Fungi-Zymoseptoria_tritici_IPO323.GI.398407757:0.236618)45:0.011709,Opisthokonta.Fungi-Pestalotiopsis_fici_W106-1.GI.630005847:0.106684)35:0.019511,Opisthokonta.Fungi-Histoplasma_capsulatum_NAm1.GI.154282053:0.059649)29:0.009778,Opisthokonta.Fungi-Glarea.GI.636763611:0.117374)23:0.009481,((((Opisthokonta.Fungi-Grosmannia_clavigera.Grocl1.315:0.079091,Opisthokonta.Fungi-Eutypa_lata_UCREL1.GI.629661857:0.190921)95:0.032496,Opisthokonta.Fungi-Penicillium_rubens_Wisconsin_54-1255.GI.255949816:0.075843)65:0.013683,Opisthokonta.Fungi-Aspergillus_fumigatus_Af293.GI.146323028:0.034243)51:0.006143,Opisthokonta.Fungi-Aspergillus.GI.121716044:0.061999)61:0.013449)51:0.022439,Opisthokonta.Fungi-Aspergillus_nidulans_FGSC_A4.GI.67538264:0.065792)59:0.016581,(((((((Magnaporthales-Macgarvieomyces_juncicola.CBS61082A013_S2_L001_R1_001_.contig_750:0.059176,(Magnaporthales-Xenopyricularia_zizaniicola.CBS132356A019_S4_L001_R1_001_.contig_676:0.016228,Magnaporthales-Pyricularia_oryzae.MGG_00109:0.012244)100:0.034402)100:0.125734,Magnaporthales-Ophioceras_commune.M91A005_S1_L001_R1_001_.contig_9666:0.140597)92:0.029499,((Magnaporthales-Pseudophialophora_panicorum.CM3m7.contig_606:0.121480,(Magnaporthales-Gaeumannomyces_cylindrosporus.CBS61075.contig_1525:0.059304,(Magnaporthales-Buergenerula_spartinae.ATCC22848.contig_310:0.064604,Magnaporthales-Nakataea_oryzae.scf355-augustus-gene-0.39:0.048994)82:0.038825)91:0.046009)99:0.034702,Magnaporthales-Pseudohelonectia_lignicola.scf16-processed-gene-0.120:0.179190)81:0.009678)87:0.014517,(Opisthokonta.Fungi-Chaetomium_thermophilum_var_thermophilum_D.GI.576041376:0.168411,(Opisthokonta.Fungi-Thielavia.GI.367039747:0.086588,(Opisthokonta.Fungi-Myceliophthora.GI.367029331:0.090788,Opisthokonta.Fungi-Chaetomium_globosum_CBS_148.51.GI.116202947:0.105043)100:0.016071)97:0.027345)100:0.066220)69:0.013277,(Opisthokonta.Fungi-Fusarium_solani_mpVI_77-13-4.GI.302887976:0.249876,Opisthokonta.Fungi-Fusarium_pseudograminearum_CS3096.GI.685857517:0.118704)94:0.036842)44:0.020207,((Opisthokonta.Fungi-Podospora_anserina_S_mat_.GI.171681612:0.166902,Opisthokonta.Fungi-Endocarpon_pusillum_Z07020.GI.629635336:0.035402)60:0.015020,(Magnaporthales-Ophioceras_leptosporum.CBS89470A014_S3_L001_R1_001_.contig_9565:0.076480,Opisthokonta.Fungi-Colletotrichum_orbiculare.GI.477532647:0.021455)100:0.071268)40:0.013599)22:0.000001,(((Opisthokonta.Fungi-Diaporthe_longicolla.g15114.t1:0.031609,Opisthokonta.Fungi-Diaporthe_ampelina.g2819.t1:0.010977)100:0.150137,(Opisthokonta.Fungi-Cryphonectria_parasitica.Crypa1.94939:0.070736,Opisthokonta.Fungi-Valsa_mali.g4954.t1:0.055385)75:0.017592)59:0.011496,(Opisthokonta.Fungi-Trichoderma_reesei_QM6a.GI.589098173:0.064350,Opisthokonta.Fungi-Metarhizium.GI.629719541:0.050263)78:0.028066)35:0.006705)63:0.018943)85:0.019630,(Opisthokonta.Fungi-Sclerotinia_sclerotiorum_1980_UF-70.GI.156057749:0.006614,Opisthokonta.Fungi-Botrytis_cinerea_B05.10.GI.154308380:0.065544)100:0.058488)99:0.113889)100:0.476395)100:0.187651)80:0.150583)98:0.284612)100:0.804989)68:0.157117,Plantae.Viridiplantae-Chlamydomonas_reinhardtii.GI.159473290:0.973709)100:0.648418,(Excavata.Parabasalia-Trichomonas_vaginalis_G3.GI.123418767:0.000001,Excavata.Parabasalia-Trichomonas_vaginalis_G3.GI.154417520:0.235408)100:1.525176)100:2.829615)88:0.190264)87:0.092623,Bacteria.Firmicutes-Desmospora.GI.333372932:0.154421);
Magnaporthiopsis_incrustans.scf269_12.g7.tree	(Magnaporthales-Pyricularia_oryzae.MGG_07985:0.648183,(Magnaporthales-Pyricularia_grisea.M82.contig_2556:0.107437,Magnaporthales-Pyricularia_oryzae.MGG_08914:0.121624)100:0.791959,(Opisthokonta.Fungi-Sordaria_macrospora_k-hell.GI.336274500:0.696405,((Opisthokonta.Fungi-Fusarium_solani_mpVI_77-13-4.GI.302882936:0.660577,Opisthokonta.Fungi-Thielavia.GI.367046971:0.559163)99:0.200985,(((((((Opisthokonta.Fungi-Pestalotiopsis_fici_W106-1.GI.630007405:0.716852,((Opisthokonta.Fungi-Diaporthe_longicolla.g5632.t1:0.674571,Opisthokonta.Fungi-Fusarium_solani_mpVI_77-13-4.GI.302892229:0.494348)67:0.082381,(Opisthokonta.Fungi-Pestalotiopsis_fici_W106-1.GI.630008815:0.515433,(Opisthokonta.Fungi-Fusarium_solani_mpVI_77-13-4.GI.302909037:0.331358,(Opisthokonta.Fungi-Colletotrichum_gloeosporioides.GI.596671622:0.383352,Opisthokonta.Fungi-Podospora_anserina_S_mat_.GI.171678826:0.358631)79:0.049383)100:0.232511)57:0.073411)77:0.033356)89:0.049159,(Opisthokonta.Fungi-Ophiostoma_piceae.GI.512193355:0.488634,(Opisthokonta.Fungi-Sporothrix_schenckii.GI.550806200:0.025267,Opisthokonta.Fungi-Sporothrix_brasiliensis.GI.748536971:0.025763)100:0.310510)100:0.279283)89:0.095405,Opisthokonta.Fungi-Phaeosphaeria_nodorum_SN15.GI.169616506:0.606086)70:0.054746,(Opisthokonta.Fungi-Pestalotiopsis_fici_W106-1.GI.630039566:0.620743,Opisthokonta.Fungi-Bipolaris_zeicola_26-R-13.GI.628219233:0.405444)78:0.109465)43:0.063027,(((Opisthokonta.Fungi-Phaeosphaeria_nodorum_SN15.GI.169606622:0.365095,Opisthokonta.Fungi-Diaporthe_ampelina.g7660.t1:0.454195)100:0.335214,Opisthokonta.Fungi-Beauveria.GI.667663259:0.568023)84:0.157776,(Opisthokonta.Fungi-Aspergillus_niger_CBS_513.88.GI.317036541:0.756011,(Opisthokonta.Fungi-Bipolaris.GI.627818971:0.095445,Opisthokonta.Fungi-Bipolaris_zeicola_26-R-13.GI.628234200:0.043154)100:0.417539)59:0.059635)48:0.068869)27:0.021383,((Opisthokonta.Fungi-Sclerotinia_sclerotiorum_1980_UF-70.GI.156048628:0.851511,((((Opisthokonta.Fungi-Botrytis_cinerea_B05.10.GI.154293653:0.690542,Opisthokonta.Fungi-Glarea.GI.636771841:0.307720)50:0.106910,Opisthokonta.Fungi-Glarea.GI.636761031:0.334514)47:0.049682,Opisthokonta.Fungi-Botrytis_cinerea_B05.10.GI.154298433:0.546255)99:0.203508,(((Opisthokonta.Fungi-Pestalotiopsis_fici_W106-1.GI.630007431:0.675433,Opisthokonta.Fungi-Glarea.GI.636750105:0.328043)100:0.187353,((Opisthokonta.Fungi-Colletotrichum_gloeosporioides.GI.596685164:0.563738,Opisthokonta.Fungi-Endocarpon_pusillum_Z07020.GI.629641558:0.340392)100:0.140357,Opisthokonta.Fungi-Aspergillus_flavus_NRRL3357.GI.238497764:0.563520)100:0.096276)98:0.071609,Opisthokonta.Fungi-Blastomyces_dermatitidis_SLH14081.GI.261190024:0.500660)97:0.043719)50:0.036326)76:0.051951,(((((Opisthokonta.Fungi-Diaporthe_longicolla.g7035.t1:0.650462,Opisthokonta.Fungi-Penicillium_rubens_Wisconsin_54-1255.GI.255956529:0.496694)99:0.270124,((Opisthokonta.Fungi-Fusarium_solani_mpVI_77-13-4.GI.302896516:0.361450,Opisthokonta.Fungi-Fusarium_pseudograminearum_CS3096.GI.685852723:0.342084)100:0.392981,((Opisthokonta.Fungi-Pestalotiopsis_fici_W106-1.GI.630040078:0.774026,(Magnaporthales-Ophioceras_leptosporum.CBS89470A014_S3_L001_R1_001_.contig_7686:0.365128,(Opisthokonta.Fungi-Cryphonectria_parasitica.Crypa1.43144:0.363106,Opisthokonta.Fungi-Valsa_mali.g1110.t1:0.253437)100:0.165136)97:0.055446)66:0.087291,((((Opisthokonta.Fungi-Colletotrichum_fioriniae_PJ7.GI.615462925:0.294102,Opisthokonta.Fungi-Colletotrichum_higginsianum.GI.380473271:0.282525)99:0.083155,Opisthokonta.Fungi-Colletotrichum_gloeosporioides.GI.596701416:0.393767)98:0.094531,((Magnaporthales-Pseudohelonectia_lignicola.scf5-processed-gene-0.323:0.299644,(((Magnaporthales-Gaeumannomyces_graminis_var.graminis.M53.contig_15782:0.329427,Magnaporthales-Gaeumannomyces_cylindrosporus.CBS61075.contig_8964:0.217271)95:0.030398,(Magnaporthales-Buergenerula_spartinae.ATCC22848.contig_10299:0.167189,((Magnaporthales-Magnaporthiopsis_panicorum.CM2s8.contig_4113:0.044331,Magnaporthales-Magnaporthiopsis_incrustans.scf269_12.g7:0.046288)98:0.030679,Magnaporthales-Magnaporthiopsis_rhizophila.scf84-processed-gene-0.40:0.031358)100:0.110837)100:0.216755)93:0.052237,Magnaporthales-Pseudophialophora_schizachyrii.AL3S4.contig_1006:0.163170)100:0.125649)94:0.032970,Magnaporthales-Ophioceras_dolichostomum.scf201-processed-gene-0.25:0.333228)100:0.131209)100:0.296195,Opisthokonta.Fungi-Colletotrichum_gloeosporioides.GI.596681695:0.581998)32:0.044324)99:0.082012)86:0.039724)73:0.013563,Opisthokonta.Fungi-Cladonia_grayi.JGIclagr2.106157:0.421647)61:0.030448,(Opisthokonta.Fungi-Zymoseptoria_tritici_IPO323.GI.398394096:0.761111,(Opisthokonta.Fungi-Cladonia_grayi.JGIclagr2.31760:0.268625,(Opisthokonta.Fungi-Cladonia_grayi.JGIclagr2.39454:0.103122,Opisthokonta.Fungi-Cladonia_grayi.JGIclagr2.32338:0.100679)100:0.302056)100:0.181800)86:0.050255)47:0.038902,Opisthokonta.Fungi-Cladonia_grayi.JGIclagr2.2094:0.605577)24:0.015666)58:0.010499)71:0.072528,(Opisthokonta.Fungi-Cladophialophora_carrionii_CBS_160.54.GI.671177480:0.655955,Opisthokonta.Fungi-Togninia_minima_UCRPA7.GI.631243637:0.812386)44:0.094396)59:0.139723)86:0.194070)100:0.765196);
Magnaporthiopsis_incrustans.scf26_101.g7.tree	(Opisthokonta.Fungi-Leptosphaeria_maculans_JN3.GI.396471428:0.710211,((Opisthokonta.Fungi-Pseudocercospora_fijiensis_CIRAD86.GI.631388302:0.425423,(Opisthokonta.Fungi-Thielavia.GI.367045126:0.114614,Opisthokonta.Fungi-Myceliophthora.GI.367029281:0.093049)100:0.331111)52:0.081963,Opisthokonta.Fungi-Thielavia.GI.367051617:0.368604)100:0.713349,(((((Bacteria.BacteroidetesChlorobi-Chitinophaga.GI.256421224:0.867733,Chromalveolata.Stramenopiles-Thalassiosira_pseudonana_CCMP.GI.224002410:0.460028)91:0.313684,(((((Bacteria.Proteobacteria-Yokenella.GI.365846786:0.683589,Bacteria.Firmicutes-Oceanobacillus_iheyensis_HTE831.GI.23098246:0.363510)75:0.136446,(Bacteria.Proteobacteria-Collimonas_fungivorans_Ter331.GI.340788160:0.426163,(Bacteria.Firmicutes-Paenibacillus_mucilaginosus_KNP414.GI.337745299:0.289053,Bacteria.Firmicutes-Brevibacillus_sp_BC25.GI.398817664:0.166935)100:0.105377)95:0.080542)62:0.070215,(((Bacteria.Proteobacteria-Stigmatella_aurantiaca_DW43-1.GI.310823461:0.469981,(Bacteria.Chloroflexi-Ktedonobacter.GI.298246316:0.337546,((Bacteria.Actinobacteria-Saccharopolyspora.GI.134102989:0.434843,Bacteria.Actinobacteria-Saccharothrix.GI.433605584:0.230578)97:0.154411,Bacteria.Actinobacteria-Micromonospora.GI.443292223:0.223417)100:0.271458)100:0.197536)97:0.075648,(Bacteria.Proteobacteria-Corallococcus.GI.383453160:0.124398,Bacteria.Proteobacteria-Cystobacter.GI.444910178:0.074672)100:0.283233)100:0.120263,Bacteria.Firmicutes-Lachnospiraceae_bacterium_3_1_57FAA_CT1.GI.336428882:0.532397)95:0.100888)63:0.051167,(((Opisthokonta.Fungi-Glarea.GI.636771021:0.321767,Magnaporthales-Pseudohelonectia_lignicola.scf49-processed-gene-0.3:0.282183)100:0.558875,(Bacteria.Proteobacteria-Hahella.GI.83647477:0.821087,(Bacteria.BacteroidetesChlorobi-Maribacter_sp_HTCC2170.GI.305664916:0.545177,Bacteria.BacteroidetesChlorobi-Flavobacterium_johnsoniae_UW101.GI.146302484:0.645501)94:0.183667)77:0.112331)53:0.045232,((Bacteria.FibrobacteresAcidobacteria-Granulicella_mallensis_MP5A.GI.374312989:0.492635,(Bacteria.BacteroidetesChlorobi-Fibrella.GI.436834871:0.491988,(Bacteria.BacteroidetesChlorobi-Fibrisoma.GI.392965683:0.226306,((Bacteria.BacteroidetesChlorobi-Dysgonomonas_gadei_ATCC_BAA-286.GI.333383396:0.225575,Bacteria.BacteroidetesChlorobi-Dyadobacter.GI.255036845:0.190087)100:0.137100,Bacteria.BacteroidetesChlorobi-Pedobacter_sp_BAL39.GI.149279875:0.164019)100:0.099307)100:0.180968)86:0.112441)83:0.099850,(Bacteria.Dictyoglomi-Dictyoglomus_thermophilum_H-6-12.GI.206900617:0.455952,Bacteria.BacteroidetesChlorobi--Bacteroidetes.GI.268316903:0.478643)90:0.096075)77:0.040296)56:0.111133)44:0.068604,((Chromalveolata.Haptophyceae-Emiliania_huxleyi.jgiEmihu1.117626:0.898543,(Archaea.Euryarchaeota-Halomicrobium.GI.257388962:0.325941,Archaea.Euryarchaeota-Halogeometricum.GI.313117089:0.380527)100:0.207153)82:0.100993,Archaea.Euryarchaeota-Halogeometricum.GI.313117088:0.669285)91:0.126968)53:0.089366)56:0.069761,(Opisthokonta.Fungi-Metarhizium.GI.629736053:0.735326,(((Opisthokonta.Fungi-Postia_placenta_Mad-698-R.GI.242208050:0.222344,((((((((((Magnaporthales-Magnaporthiopsis_rhizophila.scf20-snap-gene-0.463:0.038645,Magnaporthales-Magnaporthiopsis_incrustans.scf26_101.g7:0.034462)100:0.166095,Magnaporthales-Nakataea_oryzae.scf12-augustus-gene-0.171:0.060472)95:0.048093,Magnaporthales-Buergenerula_spartinae.ATCC22848.contig_682:0.210001)99:0.062135,(Magnaporthales-Xenopyricularia_zizaniicola.CBS132356A019_S4_L001_R1_001_.contig_1420:0.088431,(Magnaporthales-Pyricularia_grisea.M82.contig_4769:0.137643,Magnaporthales-Pyricularia_oryzae.MGG_04732:0.060152)100:0.078773)94:0.013179)100:0.210930,Opisthokonta.Fungi-Colletotrichum_higginsianum.GI.380477100:0.007030)88:0.032056,(Opisthokonta.Fungi-Colletotrichum_fioriniae_PJ7.GI.615439321:0.071937,Opisthokonta.Fungi-Colletotrichum_orbiculare.GI.477524775:0.103428)76:0.013511)79:0.052800,Magnaporthales-Ophioceras_leptosporum.CBS89470A014_S3_L001_R1_001_.contig_2215:0.085903)100:0.101105,(Opisthokonta.Fungi-Diaporthe_longicolla.g5575.t1:0.076172,Opisthokonta.Fungi-Diaporthe_ampelina.g13574.t1:0.091756)100:0.124506)95:0.062512,(Opisthokonta.Fungi-Fusarium_graminearum_PH-1.GI.46114740:0.204911,Opisthokonta.Fungi-Fusarium_solani_mpVI_77-13-4.GI.302895984:0.129992)99:0.088344)100:0.191532,(Opisthokonta.Fungi-Coprinopsis_cinerea_okayama7130.GI.169861538:0.183398,Opisthokonta.Fungi-Schizophyllum_commune_H4-8.GI.302696903:0.279725)89:0.069299)91:0.110383)100:0.266221,(Opisthokonta.Fungi-Cryptococcus_neoformans_var_neoformans_JEC.GI.58271484:0.312362,Opisthokonta.Fungi-Ustilago.GI.71024215:0.450386)100:0.273203)99:0.099687,(Opisthokonta.Fungi-Puccinia_graminis_f_sp_tritici_CRL_75-36-700-.GI.403169423:0.351440,(Opisthokonta.Fungi-Puccinia_graminis_f_sp_tritici_CRL_75-36-700-.GI.403174357:0.346495,Opisthokonta.Fungi-Puccinia_graminis_f_sp_tritici_CRL_75-36-700-.GI.331233388:0.241696)90:0.077074)100:0.287146)99:0.120310)100:0.278870)81:0.146973,(((Bacteria.Cyanobacteria-Nostoc.GI.186686706:0.182646,Bacteria.Cyanobacteria-Cylindrospermum.GI.434403183:0.199735)100:0.317607,Amoebozoa.Archamoebae-Entamoeba_dispar_SAW760.GI.167380579:0.465010)99:0.085849,((Opisthokonta.Metazoa-Metaseiulus_occidentalis.GI.391338250:0.598383,((((Opisthokonta.Metazoa-Ixodes_scapularis.GI.241713456:0.419064,(Opisthokonta.Metazoa-Metaseiulus_occidentalis.GI.391330498:0.221697,(Opisthokonta.Metazoa-Daphnia_pulex.jgiDappu1_309569:0.100733,(Opisthokonta.Metazoa-Daphnia_pulex.jgiDappu1_189897:0.111191,Opisthokonta.Metazoa-Daphnia_pulex.jgiDappu1_39671:0.134747)100:0.106693)100:0.212602)97:0.090883)98:0.069319,Opisthokonta.Metazoa-Nasonia_vitripennis.GI.345494281:0.392851)82:0.057044,Opisthokonta.Metazoa-Tribolium_castaneum.GI.113206044:0.321093)81:0.044304,Opisthokonta.Metazoa-Aedes_aegypti.GI.157132527:0.446390)84:0.061400)99:0.153643,((Opisthokonta.Metazoa-Danio_rerio.GI.47085761:0.581956,((Opisthokonta.Metazoa-Anolis_carolinensis.GI.327271189:0.076558,Opisthokonta.Metazoa-Anolis_carolinensis.GI.327271191:0.065408)99:0.027338,Opisthokonta.Metazoa-Homo_sapiens.GI.133893286:0.062456)100:0.259772)99:0.143949,(Opisthokonta.Metazoa-Nematostella_vectensis.GI.156390532:0.401177,Opisthokonta.Metazoa-Branchiostoma_floridae.GI.260805434:0.289746)100:0.100164)96:0.120224)98:0.131257)98:0.097302)50:0.073873,Plantae.Viridiplantae-Aquilegia_coerulea.Aquca_016_00164.1:0.899546)99:0.216396);
Magnaporthiopsis_incrustans.scf294_12.g12.tree	(Opisthokonta.Fungi-Tuber_melanosporum_Mel28.GI.296416541:0.547765,(((((((((((Opisthokonta.Fungi-Valsa_mali.g3655.t1:0.808068,Opisthokonta.Fungi-Marssonina_brunnea_f_sp_multigermtubi_MB_m1.GI.597587553:0.553442)97:0.145762,(((Opisthokonta.Fungi-Marssonina_brunnea_f_sp_multigermtubi_MB_m1.GI.597570195:0.505288,Opisthokonta.Fungi-Glarea.GI.636753879:0.287990)100:0.074140,(Opisthokonta.Fungi-Sclerotinia_sclerotiorum_1980_UF-70.GI.156056286:0.103313,Opisthokonta.Fungi-Botrytis_cinerea_B05.10.GI.154302830:0.126813)100:0.323439)92:0.070462,((Magnaporthales-Ophioceras_dolichostomum.scf202-augustus-gene-0.70:0.182915,(Magnaporthales-Macgarvieomyces_juncicola.CBS61082A013_S2_L001_R1_001_.contig_2221:0.095934,Magnaporthales-Pyricularia_oryzae.MGG_05983:0.075009)100:0.212112)99:0.112781,(Opisthokonta.Fungi-Chaetomium_thermophilum_var_thermophilum_D.GI.576042814:0.395312,(Opisthokonta.Fungi-Chaetomium_thermophilum_var_thermophilum_D.GI.576036064:0.238404,Opisthokonta.Fungi-Thielavia.GI.367049952:0.260435)95:0.085489)100:0.167654)100:0.136152)93:0.045695)73:0.034881,(Opisthokonta.Fungi-Coniosporium.GI.667841585:0.438081,((Opisthokonta.Fungi-Paracoccidioides_brasiliensis_Pb18.GI.734670940:0.193836,Opisthokonta.Fungi-Histoplasma_capsulatum_NAm1.GI.154275878:0.124828)100:0.473032,((((Opisthokonta.Fungi-Colletotrichum_gloeosporioides.GI.596692371:0.487636,((Opisthokonta.Fungi-Colletotrichum_orbiculare.GI.477534057:0.259546,Opisthokonta.Fungi-Colletotrichum_gloeosporioides.GI.596664886:0.319953)100:0.193999,((Magnaporthales-Pseudohelonectia_lignicola.scf8-augustus-gene-0.327:0.263920,(Magnaporthales-Ophioceras_commune.M91A005_S1_L001_R1_001_.contig_12794:0.167704,Magnaporthales-Ophioceras_dolichostomum.scf405-processed-gene-0.12:0.076351)100:0.125371)90:0.064603,((Magnaporthales-Pyricularia_grisea.M82.contig_7800:0.134512,Magnaporthales-Macgarvieomyces_juncicola.CBS61082A013_S2_L001_R1_001_.contig_2780:0.059436)100:0.318251,(((Magnaporthales-Nakataea_oryzae.scf6-snap-gene-0.293:0.209742,(Magnaporthales-Gaeumannomyces_graminis_var.graminis.M53.contig_6002:0.150376,(Magnaporthales-Magnaporthiopsis_rhizophila.scf16-augustus-gene-0.373:0.003353,Magnaporthales-Magnaporthiopsis_incrustans.scf294_12.g12:0.012884)100:0.052293)73:0.040876)85:0.027280,Magnaporthales-Buergenerula_spartinae.ATCC22848.contig_4736:0.080497)96:0.039370,(Magnaporthales-Pseudophialophora_schizachyrii.AL3S4.contig_6420:0.099412,Magnaporthales-Omnidemptus_affinis.ATCC200212.contig_4474:0.110453)100:0.063755)100:0.141519)100:0.220369)100:0.171226)96:0.086961)59:0.043072,(Opisthokonta.Fungi-Colletotrichum_orbiculare.GI.477537449:0.308564,(Opisthokonta.Fungi-Colletotrichum_sublineola.GI.640921706:0.167038,Opisthokonta.Fungi-Colletotrichum_graminicola.GLRG_05268T0:0.184830)100:0.153262)91:0.060798)100:0.148140,((((Opisthokonta.Fungi-Fusarium_solani_mpVI_77-13-4.GI.302901849:0.487067,((Opisthokonta.Fungi-Thielavia.GI.367046616:0.394434,Opisthokonta.Fungi-Podospora_anserina_S_mat_.GI.347975863:0.182606)99:0.068564,(((Opisthokonta.Fungi-Ophiostoma_ulmi.g6203:0.113493,Opisthokonta.Fungi-Grosmannia_clavigera.Grocl1.6598:0.127136)100:0.044092,Opisthokonta.Fungi-Verticillium_tricorpus.g1778.t1:0.173434)73:0.021703,((Magnaporthales-Xenopyricularia_zizaniicola.CBS132356A019_S4_L001_R1_001_.contig_1839:0.017221,Magnaporthales-Pyricularia_oryzae.MGG_03393:0.042259)100:0.180000,(Magnaporthales-Ophioceras_commune.M91A005_S1_L001_R1_001_.contig_898:0.117267,Magnaporthales-Pseudohelonectia_lignicola.scf278-processed-gene-0.34:0.096985)97:0.024468)96:0.023991)100:0.069243)100:0.193400)49:0.049911,Opisthokonta.Fungi-Fusarium_pseudograminearum_CS3096.GI.685867427:0.425672)28:0.023637,((Opisthokonta.Fungi-Sporothrix_schenckii.GI.550806582:0.000001,Opisthokonta.Fungi-Sporothrix_brasiliensis.GI.748537396:0.003362)100:0.066058,(Opisthokonta.Fungi-Ophiostoma_piceae.GI.512189786:0.047940,Opisthokonta.Fungi-Ophiostoma_ulmi.g7595:0.020598)100:0.057827)100:0.374253)28:0.048900,(Opisthokonta.Fungi-Verticillium_dahliae_VdLs.17.GI.697080015:0.061639,Opisthokonta.Fungi-Verticillium_tricorpus.g2990.t1:0.052141)100:0.376281)61:0.044383)46:0.038199,Opisthokonta.Fungi-Fusarium_solani_mpVI_77-13-4.GI.302887430:0.460957)81:0.045978)100:0.111488)81:0.029287)57:0.048997,Opisthokonta.Fungi-Microsporum.GI.315043584:0.456962)64:0.047474,(Opisthokonta.Fungi-Cryphonectria_parasitica.Crypa1.35071:0.255866,Opisthokonta.Fungi-Diaporthe_longicolla.g1789.t1:0.188615)100:0.699880)50:0.027455,Opisthokonta.Fungi-Coniosporium.GI.667841671:0.539548)59:0.046030,(Opisthokonta.Fungi-Baudoinia.GI.627802215:0.291952,(Opisthokonta.Fungi-Zymoseptoria_tritici_IPO323.GI.398405614:0.105885,Opisthokonta.Fungi-Pseudocercospora_fijiensis_CIRAD86.GI.631380126:0.187025)95:0.077958)100:0.373433)72:0.164557,Opisthokonta.Fungi-Cladonia_grayi.JGIclagr2.81815:0.640526)60:0.059126,Opisthokonta.Fungi-Monacrosporium_haptotylum.Monha1.2002:0.669931)52:0.038367,(Opisthokonta.Fungi-Monacrosporium_haptotylum.Monha1.4236:0.485048,Opisthokonta.Fungi-Tuber_melanosporum_Mel28.GI.296423617:0.390338)54:0.071713)62:0.106916,Opisthokonta.Fungi-Paracoccidioides_brasiliensis_Pb18.GI.734669757:0.640387)61:0.061439,Opisthokonta.Fungi-Tuber_melanosporum_Mel28.GI.296424464:0.762688);
Magnaporthiopsis_incrustans.scf2_209.g41.tree	(Bacteria.Firmicutes-Butyrivibrio_proteoclasticus_B316.GI.302669551:0.587216,Bacteria.Firmicutes-Amphibacillus.GI.408357663:0.420220,(Bacteria.Firmicutes-Roseburia_intestinalis_L1-82.GI.240143372:0.473430,((Archaea.Euryarchaeota-Halosarcina.GI.448419200:0.374986,(Archaea.Euryarchaeota-Haloterrigena.GI.284167157:0.111468,Archaea.Euryarchaeota-Halopiger_xanaduensis_SH-6.GI.336251880:0.209354)100:0.331729)100:0.767293,((((Opisthokonta.Fungi-Ustilago.GI.71024075:0.863917,Opisthokonta.Fungi-Cryptococcus_neoformans_var_neoformans_JEC.GI.58261476:0.756210)100:0.116529,(Opisthokonta.Fungi-Coprinopsis_cinerea_okayama7130.GI.299740834:0.376196,Opisthokonta.Fungi-Schizophyllum_commune_H4-8.GI.302676898:0.380250)100:0.241529)100:0.083686,(((Opisthokonta.Fungi-Eutypa_lata_UCREL1.GI.629669033:0.446547,(Opisthokonta.Fungi-Podospora_anserina_S_mat_.GI.171677554:0.274106,(Magnaporthales-Magnaporthiopsis_rhizophila.scf53-augustus-gene-0.257:0.141082,(Magnaporthales-Ophioceras_dolichostomum.scf387-snap-gene-0.45:0.134928,Magnaporthales-Pseudohelonectia_lignicola.scf157-snap-gene-0.105:0.124283)84:0.042583)100:0.110375)100:0.144205)100:0.326390,(Opisthokonta.Fungi-Schizophyllum_commune_H4-8.GI.302675100:0.406635,(((Opisthokonta.Fungi-Metarhizium.GI.629687343:0.529690,Opisthokonta.Fungi-Talaromyces.GI.242813293:0.409753)79:0.050332,((Opisthokonta.Fungi-Pestalotiopsis_fici_W106-1.GI.630027527:0.450655,Opisthokonta.Fungi-Aspergillus_flavus_NRRL3357.GI.238506235:0.229546)83:0.078641,(Opisthokonta.Fungi-Bipolaris.GI.627867439:0.161855,Opisthokonta.Fungi-Phaeosphaeria_nodorum_SN15.GI.169615060:0.214494)100:0.217108)91:0.066833)95:0.037549,(((Opisthokonta.Fungi-Pseudocercospora_fijiensis_CIRAD86.GI.631393114:0.413540,(Opisthokonta.Fungi-Fusarium_solani_mpVI_77-13-4.GI.302891423:0.371604,Opisthokonta.Fungi-Fusarium_pseudograminearum_CS3096.GI.685873057:0.273469)93:0.033296)100:0.068659,((Opisthokonta.Fungi-Cryphonectria_parasitica.Crypa1.39649:0.258157,(Opisthokonta.Fungi-Diaporthe_longicolla.g10018.t1:0.122485,Opisthokonta.Fungi-Diaporthe_ampelina.g11429.t1:0.101354)100:0.109454)100:0.131072,(((Opisthokonta.Fungi-Colletotrichum_fioriniae_PJ7.GI.615466037:0.170553,Opisthokonta.Fungi-Colletotrichum_orbiculare.GI.477529095:0.184897)89:0.027313,Opisthokonta.Fungi-Colletotrichum_gloeosporioides.GI.596692400:0.156767)100:0.074629,(((Magnaporthales-Nakataea_oryzae.scf14-augustus-gene-0.176:0.178082,Magnaporthales-Magnaporthiopsis_incrustans.scf2_209.g41:0.082376)98:0.033745,Magnaporthales-Gaeumannomyces_graminis_var.avenae.CBS18765.contig_9360:0.072507)100:0.160614,(Magnaporthales-Macgarvieomyces_juncicola.CBS61082A013_S2_L001_R1_001_.contig_8900:0.125278,(Magnaporthales-Xenopyricularia_zizaniicola.CBS132356A019_S4_L001_R1_001_.contig_1761:0.075340,Magnaporthales-Pyricularia_oryzae.MGG_03274:0.085921)71:0.044719)100:0.107005)100:0.113975)99:0.057354)95:0.049479)93:0.054337,(Opisthokonta.Fungi-Pestalotiopsis_fici_W106-1.GI.630012471:0.289453,Opisthokonta.Fungi-Exophiala_dermatitidis_NIHUT8656.GI.684175698:0.253443)100:0.105478)100:0.109729)100:0.168275)88:0.068566)100:0.283857,((Opisthokonta.Fungi-Scheffersomyces.GI.150866359:0.418162,Opisthokonta.Fungi-Monacrosporium_haptotylum.Monha1.10111:0.454335)100:0.097102,(Opisthokonta.Fungi-Glarea.GI.636768765:0.527538,((((Opisthokonta.Fungi-Sporothrix_brasiliensis.GI.748542885:0.225512,(Opisthokonta.Fungi-Ophiostoma_piceae.GI.512194032:0.042997,Opisthokonta.Fungi-Ophiostoma_ulmi.g4035:0.029458)100:0.070216)100:0.109713,(Opisthokonta.Fungi-Thielavia.GI.367048289:0.116551,Opisthokonta.Fungi-Chaetomium_thermophilum_var_thermophilum_D.GI.576036892:0.159435)100:0.056378)90:0.029642,Magnaporthales-Ophioceras_dolichostomum.scf44-processed-gene-0.38:0.244558)100:0.223288,(Opisthokonta.Fungi-Glarea.GI.636773195:0.254553,Opisthokonta.Fungi-Botrytis_cinerea_B05.10.GI.154296000:0.313483)100:0.104818)100:0.092794)95:0.067525)100:0.087723)100:0.078457)100:0.091750,((Bacteria.BacteroidetesChlorobi-Bacteroides_ovatus_CL02T12C04.GI.423291770:0.306067,(Bacteria.BacteroidetesChlorobi-Paraprevotella.GI.357046470:0.000001,Bacteria.BacteroidetesChlorobi-Capnocytophaga.GI.332882285:0.000001)100:0.402485)100:0.464198,(((Bacteria.Proteobacteria-Saccharophagus_degradans_2-40.GI.90021400:0.364483,(Bacteria.ChlamydiaeVerrucomicrobia-Verrucomicrobiae_bacterium.GI.254443787:0.331060,(Bacteria.Proteobacteria-Teredinibacter_turnerae_T7901.GI.254788470:0.326198,Bacteria.Proteobacteria-Cellvibrio_sp_BR.GI.388259375:0.294340)97:0.053981)99:0.064532)100:0.159968,((Bacteria.ChlamydiaeVerrucomicrobia-Opitutus_terrae_PB90-1.GI.182413816:0.264140,Bacteria.ChlamydiaeVerrucomicrobia-Pedosphaera_parvula_Ellin5.GI.223936928:0.237005)100:0.181367,Bacteria.FibrobacteresAcidobacteria-Acidobacterium_capsulatum_A.GI.225874296:0.383559)100:0.083975)73:0.042469,((((Bacteria.Proteobacteria-Phenylobacterium_zucineum_HLK1.GI.197105940:0.435541,Bacteria.Proteobacteria-Asticcacaulis_biprosthecum_C19.GI.329851771:0.394294)100:0.306388,Bacteria.Proteobacteria-Caulobacter_sp_K31.GI.167645797:0.465872)100:0.112370,(((Bacteria.Proteobacteria-Sorangium_cellulosum_So_ce56.GI.162455034:0.319816,((Bacteria.Actinobacteria-Actinoplanes_sp_SE50110.GI.386847056:0.338109,Bacteria.Actinobacteria-Thermobispora.GI.296268341:0.183223)96:0.053470,Bacteria.Actinobacteria-Amycolatopsis_mediterranei_S699.GI.384149716:0.280991)100:0.119801)100:0.348436,Bacteria.BacteroidetesChlorobi--Bacteroidetes.GI.268316098:0.471477)79:0.070556,((((((Bacteria.BacteroidetesChlorobi-Mesoflavibacter_zeaxanthinifacie.GI.372221166:0.291701,Bacteria.ChlamydiaeVerrucomicrobia-Verrucomicrobiae_bacterium.GI.254444349:0.242673)100:0.205127,Bacteria.BacteroidetesChlorobi-Galbibacter_sp_ck-I2-15.GI.408370850:0.385055)99:0.069150,Bacteria.BacteroidetesChlorobi-Melioribacter_roseus_P3M.GI.397691081:0.356129)89:0.042313,Bacteria.BacteroidetesChlorobi-Anaerophaga.GI.346224045:0.452062)47:0.032569,Bacteria.BacteroidetesChlorobi-Echinicola.GI.431798027:0.416751)54:0.036571,((Bacteria.BacteroidetesChlorobi-Chitinophaga.GI.256423827:0.475028,Bacteria.BacteroidetesChlorobi-Niastella_koreensis_GR20-10.GI.375144094:0.324528)100:0.159672,(Bacteria.BacteroidetesChlorobi-Mucilaginibacter.GI.373954970:0.322383,(Bacteria.BacteroidetesChlorobi-Fibrella.GI.436837694:0.171404,Bacteria.BacteroidetesChlorobi-Fibrisoma.GI.392967433:0.126204)100:0.106494)99:0.040196)97:0.052442)77:0.045901)97:0.057540)99:0.083056,(Bacteria.Proteobacteria-Massilia.GI.427401753:0.411322,Bacteria.ChlamydiaeVerrucomicrobia-Opitutus_terrae_PB90-1.GI.182416150:0.400494)100:0.110599)87:0.049580)93:0.060691)79:0.057153)82:0.110566)100:0.673439)100:0.196629);
Magnaporthiopsis_incrustans.scf2_209.g43.tree	(Bacteria.ChlamydiaeVerrucomicrobia-Opitutaceae_bacterium_TAV5.GI.373853561:0.833830,(((((((Opisthokonta.Fungi-Ustilago.GI.71020443:0.513349,Opisthokonta.Fungi-Ustilago.GI.71004076:0.279153)100:0.368269,Opisthokonta.Fungi-Puccinia_graminis_f_sp_tritici_CRL_75-36-700-.GI.403158475:0.491251)98:0.096552,(Opisthokonta.Fungi-Schizophyllum_commune_H4-8.GI.302677064:0.279139,(Opisthokonta.Fungi-Coprinopsis_cinerea_okayama7130.GI.299740581:0.148831,Opisthokonta.Fungi-Laccaria_bicolor_S238N-H82.GI.170099910:0.136757)100:0.128930)100:0.202414)77:0.057695,Opisthokonta.Fungi-Cryptococcus_neoformans_var_neoformans_JEC.GI.58258987:0.410059)100:0.221799,((((Opisthokonta.Fungi-Debaryomyces_hansenii_CBS767.GI.294659886:0.386136,Opisthokonta.Fungi-Vanderwaltozyma.GI.156844637:0.517704)99:0.111464,Opisthokonta.Fungi-Schizosaccharomyces_pombe_972h-.GI.19114891:0.376250)100:0.122921,Opisthokonta.Fungi-Yarrowia_lipolytica_CLIB122.GI.50551311:0.405918)100:0.102740,((Opisthokonta.Fungi-Monacrosporium_haptotylum.Monha1.8724:0.305335,Opisthokonta.Fungi-Tuber_melanosporum_Mel28.GI.296418253:0.231830)90:0.050236,((((((((Opisthokonta.Fungi-Verticillium_alfalfae_VaMs.102.GI.302412799:0.051703,Opisthokonta.Fungi-Verticillium_tricorpus.g12028.t1:0.047928)100:0.162261,(((Magnaporthales-Nakataea_oryzae.scf14-augustus-gene-0.158:0.069830,(Magnaporthales-Magnaporthiopsis_rhizophila.scf30-processed-gene-0.155:0.033914,Magnaporthales-Magnaporthiopsis_incrustans.scf2_209.g43:0.047519)100:0.023842)100:0.195546,Magnaporthales-Pyricularia_oryzae.MGG_12735:0.142224)100:0.060694,(Opisthokonta.Fungi-Colletotrichum_gloeosporioides.GI.596692389:0.090668,(Opisthokonta.Fungi-Colletotrichum_sublineola.GI.640924773:0.035037,Opisthokonta.Fungi-Colletotrichum_graminicola.GLRG_01206T0:0.011635)100:0.061146)100:0.098884)100:0.070941)100:0.148729,(Opisthokonta.Fungi-Pestalotiopsis_fici_W106-1.GI.630006411:0.114229,Opisthokonta.Fungi-Eutypa_lata_UCREL1.GI.629675670:0.119108)100:0.066650)100:0.022142,(((Opisthokonta.Fungi-Verticillium_dahliae_VdLs.17.GI.697067711:0.212229,(Opisthokonta.Fungi-Ophiostoma_piceae.GI.512190599:0.088587,(Opisthokonta.Fungi-Sporothrix_schenckii.GI.550807037:0.006807,Opisthokonta.Fungi-Sporothrix_brasiliensis.GI.748543692:0.003315)100:0.083311)100:0.120320)94:0.035132,((Opisthokonta.Fungi-Diaporthe_ampelina.g4343.t1:0.081389,Opisthokonta.Fungi-Valsa_mali.g1541.t1:0.043291)100:0.149406,Opisthokonta.Fungi-Togninia_minima_UCRPA7.GI.631236536:0.102478)99:0.039370)98:0.025745,((Opisthokonta.Fungi-Neurospora.GI.698997924:0.127910,(Opisthokonta.Fungi-Chaetomium_thermophilum_var_thermophilum_D.GI.576046260:0.121061,Opisthokonta.Fungi-Myceliophthora.GI.367019856:0.061909)100:0.046041)100:0.063651,((Magnaporthales-Macgarvieomyces_juncicola.CBS61082A013_S2_L001_R1_001_.contig_5413:0.158480,Magnaporthales-Gaeumannomyces_graminis_var.graminis.M53.contig_2261:0.073151)99:0.032509,(Magnaporthales-Pseudohelonectia_lignicola.scf130-processed-gene-0.54:0.086152,(Magnaporthales-Ophioceras_leptosporum.CBS89470A014_S3_L001_R1_001_.contig_5945:0.073582,Magnaporthales-Ophioceras_dolichostomum.scf2-augustus-gene-0.308:0.058564)94:0.023890)100:0.037877)100:0.030964)99:0.019067)96:0.013679)100:0.046039,(Opisthokonta.Fungi-Sclerotinia_sclerotiorum_1980_UF-70.GI.156056835:0.085555,(Opisthokonta.Fungi-Marssonina_brunnea_f_sp_multigermtubi_MB_m1.GI.597582079:0.079269,Opisthokonta.Fungi-Glarea.GI.636749413:0.055911)92:0.020833)100:0.052665)100:0.033285,Opisthokonta.Fungi-Zymoseptoria_tritici_IPO323.GI.398397511:0.245455)41:0.027397,(Opisthokonta.Fungi-Exophiala_dermatitidis_NIHUT8656.GI.684171597:0.103223,Opisthokonta.Fungi-Cyphellophora.GI.671151499:0.108342)100:0.064550)51:0.020096,((Opisthokonta.Fungi-Leptosphaeria_maculans_JN3.GI.396472578:0.242488,(Opisthokonta.Fungi-Coniosporium.GI.667830608:0.142918,Opisthokonta.Fungi-Neofusicoccum_parvum_UCRNP2.GI.615411107:0.076220)96:0.036764)86:0.030213,Opisthokonta.Fungi-Cladonia_grayi.JGIclagr2.91940:0.170389)82:0.029539)100:0.086034)100:0.121142)100:0.150666)100:0.321802,(((Plantae.Rhodophyta-Chondrus_crispus_T00008655001:0.695909,(Plantae.Rhodophyta-Rhodosorus_marinus.CAMNT_0000969801:0.052217,Plantae.Rhodophyta-Rhodosorus_marinus.MMETSP0315.44000_1:0.128935)100:0.548919)98:0.126616,(Plantae.Rhodophyta-Galdieria_sulphuraria_stig_53.Gs53290.1:0.522908,Plantae.Rhodophyta-Galdieria_sulphuraria_stig_37.Gs41460.1:0.595537)99:0.125520)100:0.197939,((Amoebozoa.Mycetozoa-Dictyostelium_discoideum_AX4.GI.66806931:0.649084,Excavata.Heterolobosea-Naegleria_gruberi.jgiNaegr1.195:0.735564)59:0.100405,(((Opisthokonta.Metazoa-Brugia_malayi.GI.170585554:0.807082,Opisthokonta.Metazoa-Strongylocentrotus_purpuratus.GI.390359886:0.695648)98:0.123912,Opisthokonta.Metazoa-Nematostella_vectensis.GI.156361246:0.508555)95:0.053224,((Opisthokonta.Metazoa-Lottia_gigantea.jgiLotgi1_142661:0.716276,((Opisthokonta.Metazoa-Ciona_intestinalis.GI.198417798:0.614180,(Opisthokonta.Metazoa-Homo_sapiens.GI.374532775:0.328341,(Opisthokonta.Metazoa-Danio_rerio.GI.189537608:0.178416,(Opisthokonta.Metazoa-Takifugu_rubripes.GI.410908269:0.160767,Opisthokonta.Metazoa-Oryzias_latipes.GI.432863246:0.101642)100:0.078363)100:0.095104)100:0.188796)88:0.071154,Opisthokonta.Metazoa-Capitella_teleta.jgiCapca1_182455:0.469342)50:0.036660)63:0.048508,Opisthokonta.Metazoa-Daphnia_pulex.jgiDappu1_333758:0.701713)98:0.062578)100:0.148337)55:0.053634)79:0.051408)83:0.040143,Amoebozoa.Centramoebida-Acanthamoeba_castellanii.gi470452591:0.685922)100:0.181918,((((Bacteria.Actinobacteria-Arthrobacter_chlorophenolicus_A6.GI.220911695:0.492805,Bacteria.Actinobacteria-Stackebrandtia.GI.291300351:0.372832)99:0.114170,Bacteria.Actinobacteria-Streptomyces.GI.294811084:0.374750)100:0.551368,(Bacteria.ChlamydiaeVerrucomicrobia-Diplosphaera_colitermitum_TAV2.GI.225163708:0.506279,(Bacteria.unclassified-Caldithrix.GI.373456847:0.419950,Bacteria.Chloroflexi-Ktedonobacter.GI.298248132:0.329294)100:0.194420)100:0.415358)95:0.094387,(Bacteria.Firmicutes-Mahella_australiensis_50-1_BON.GI.332980637:0.821204,((Bacteria.Chloroflexi-Roseiflexus_sp_RS-1.GI.148655577:0.435657,Bacteria.Chloroflexi-Ktedonobacter.GI.298252118:0.490068)100:0.273255,(Bacteria.Proteobacteria-Dinoroseobacter.GI.159045547:0.619047,(Bacteria.Chloroflexi-Caldilinea.GI.383764152:0.311598,Bacteria.DeinococcusThermus-Truepera.GI.297622715:0.252767)100:0.275456)100:0.284874)89:0.105910)100:0.268590)100:0.151403);
Magnaporthiopsis_incrustans.scf2_209.g60.tree	(Chromalveolata.Haptophyceae-Emiliania_huxleyi.jgiEmihu1.98744:1.572281,((((Chromalveolata.Haptophyceae-Emiliania_huxleyi.jgiEmihu1.215588:0.888666,Chromalveolata.Stramenopiles-Aureococcus_anophagefferens.jgiAuran1_27956:0.798714)98:0.105997,Chromalveolata.Stramenopiles-Aureococcus_anophagefferens.jgiAuran1_65638:0.983330)100:0.242776,(((((Chromalveolata.Stramenopiles-Aureococcus_anophagefferens.jgiAuran1_29931:0.861974,Chromalveolata.Haptophyceae-Emiliania_huxleyi.jgiEmihu1.196221:0.539780)100:0.186266,Chromalveolata.Rhizaria-Reticulomyxa_filosa.gi_569385537:0.545242)100:0.137929,Opisthokonta.Choanoflagellida---Monosiga_brevicollis_MX1.GI.167520137:0.711281)79:0.100453,(Opisthokonta.Choanoflagellida---Monosiga_brevicollis_MX1.GI.167536101:0.681914,((Opisthokonta.Metazoa-Pediculus_humanus_corporis.GI.242014810:0.581670,Opisthokonta.Metazoa-Aedes_aegypti.GI.157106230:0.476381)100:0.177321,((Opisthokonta.Metazoa-Lottia_gigantea.jgiLotgi1_238806:0.461671,((((Opisthokonta.Metazoa-Homo_sapiens.GI.4504061:0.085435,Opisthokonta.Metazoa-Anolis_carolinensis.GI.327273075:0.059490)100:0.158530,Opisthokonta.Metazoa-Oryzias_latipes.GI.432943754:0.093299)89:0.014700,Opisthokonta.Metazoa-Takifugu_rubripes.GI.410918631:0.096037)99:0.069177,Opisthokonta.Metazoa-Danio_rerio.GI.71834556:0.111160)100:0.209321)97:0.111572,(Opisthokonta.Metazoa-Ciona_intestinalis.GI.198427210:0.419419,Opisthokonta.Metazoa-Nematostella_vectensis.GI.156408455:0.314755)92:0.069463)100:0.114943)94:0.084245)63:0.031986)72:0.079266,((Opisthokonta.Metazoa-Hydra_magnipapillata.GI.449674493:0.473649,Opisthokonta.Metazoa-Trichoplax_adhaerens.GI.195997457:0.510034)100:0.064453,(Opisthokonta.Metazoa-Branchiostoma_floridae.GI.260788079:0.448114,Opisthokonta.Metazoa-Helobdella_robusta.jgiHelro1_156685:0.368978)98:0.141464)100:0.303013)99:0.122931)100:0.180844,(((((((((Bacteria.FibrobacteresAcidobacteria-Candidatus_Solibacter_usitatu.GI.116625900:0.348224,(Bacteria.BacteroidetesChlorobi-Robiginitalea_biformata_HTCC2501.GI.260062063:0.193753,Bacteria.BacteroidetesChlorobi-Zobellia_galactanivorans.GI.340619412:0.187063)100:0.285081)100:0.723809,Bacteria.unclassified-Thermobaculum_terrenum_ATCC_BAA-798.GI.269839628:0.857691)95:0.239956,Bacteria.Cyanobacteria-Gloeobacter.GI.37520209:0.624190)100:0.139694,(Bacteria.Cyanobacteria-Gloeobacter.GI.37523000:0.293060,Bacteria.Cyanobacteria-Gloeobacter.GI.37520215:0.314759)100:0.373048)55:0.050399,Bacteria.DeinococcusThermus-Truepera.GI.297623492:0.607733)100:0.158479,((Bacteria.Actinobacteria-Rubrobacter.GI.108805892:0.176387,Bacteria.Actinobacteria-Rubrobacter.GI.108804933:0.335772)100:0.231024,(Bacteria.DeinococcusThermus-Meiothermus.GI.297565681:0.342317,Bacteria.Proteobacteria-alpha_proteobacterium_BAL199.GI.163793311:0.375789)99:0.118492)88:0.076047)60:0.057502,(Bacteria.Cyanobacteria-Stanieria.GI.434398901:0.515347,Bacteria.Actinobacteria-Thermobispora.GI.296269863:0.601180)95:0.088122)99:0.089934,Plantae.Viridiplantae-Chlorella_variabilis_3295.fgenesh3_pg.C_scaffold_18000104:1.028401)85:0.021586,Opisthokonta.Metazoa-Amphimedon_queenslandica.GI.340372495:0.725868)80:0.082598)90:0.088315,(Plantae.Viridiplantae-Chlamydomonas_reinhardtii.GI.159489378:0.954898,((Opisthokonta.Fungi-Cryptococcus_neoformans_var_neoformans_JEC.GI.58265540:0.658232,(Plantae.Viridiplantae-Chlamydomonas_reinhardtii.GI.159487921:0.620197,Plantae.Viridiplantae-Chlamydomonas_reinhardtii.GI.159467885:0.372517)100:0.208791)80:0.115893,(((((((Opisthokonta.Fungi-Cordyceps_militaris_CM01.GI.573989481:0.284134,Opisthokonta.Fungi-Metarhizium.GI.629699471:0.267174)90:0.067108,Opisthokonta.Fungi-Pyrenophora_tritici-repentis_Pt-1C-BFP.GI.189209101:0.340006)100:0.059849,Magnaporthales-Ophioceras_leptosporum.CBS89470A014_S3_L001_R1_001_.contig_7189:0.375780)70:0.049898,Opisthokonta.Fungi-Phaeosphaeria_nodorum_SN15.GI.169598524:0.354288)97:0.062988,(((Opisthokonta.Fungi-Glarea.GI.636751677:0.200751,Opisthokonta.Fungi-Glarea.GI.636761875:0.424809)99:0.153792,Opisthokonta.Fungi-Botrytis_cinerea_B05.10.GI.154293528:0.273900)70:0.084404,(Opisthokonta.Fungi-Monacrosporium_haptotylum.Monha1.10033:0.315299,(Opisthokonta.Fungi-Fusarium_solani_mpVI_77-13-4.GI.302889078:0.265926,(((Magnaporthales-Ophioceras_dolichostomum.scf15-augustus-gene-0.254:0.168765,Magnaporthales-Pseudohelonectia_lignicola.scf129-snap-gene-0.121:0.138377)98:0.037471,(Opisthokonta.Fungi-Sporothrix_brasiliensis.GI.748536347:0.086787,(Opisthokonta.Fungi-Ophiostoma_piceae.GI.512192594:0.012648,Opisthokonta.Fungi-Ophiostoma_ulmi.g7022:0.039240)99:0.024260)100:0.155710)68:0.025655,((Opisthokonta.Fungi-Podospora_anserina_S_mat_.GI.171680767:0.130064,Opisthokonta.Fungi-Chaetomium_thermophilum_var_thermophilum_D.GI.576042522:0.123298)97:0.041485,Opisthokonta.Fungi-Thielavia.GI.367047595:0.099839)99:0.075981)50:0.045771)91:0.051200)65:0.069123)76:0.060199)57:0.043076,(Opisthokonta.Fungi-Aspergillus.GI.121714837:0.150652,(Opisthokonta.Fungi-Aspergillus_flavus_NRRL3357.GI.238507485:0.197471,Opisthokonta.Fungi-Aspergillus_fumigatus_Af293.GI.70982853:0.129193)100:0.084207)100:0.132209)100:0.139372,(Magnaporthales-Pyricularia_oryzae.MGG_07920:0.480303,(((Opisthokonta.Fungi-Pestalotiopsis_fici_W106-1.GI.630042634:0.310500,Opisthokonta.Fungi-Neofusicoccum_parvum_UCRNP2.GI.615415081:0.123067)99:0.039013,Opisthokonta.Fungi-Colletotrichum_gloeosporioides.GI.596728467:0.252262)100:0.236342,(((Opisthokonta.Fungi-Colletotrichum_gloeosporioides.GI.596705791:0.187335,(Magnaporthales-Nakataea_oryzae.scf14-snap-gene-0.199:0.108010,(Magnaporthales-Magnaporthiopsis_rhizophila.scf30-processed-gene-0.149:0.016407,Magnaporthales-Magnaporthiopsis_incrustans.scf2_209.g60:0.031861)100:0.045108)100:0.170684)100:0.124647,(((Opisthokonta.Fungi-Diaporthe_ampelina.g9771.t1:0.093080,Opisthokonta.Fungi-Valsa_mali.g10465.t1:0.109625)100:0.239705,(Magnaporthales-Pyricularia_oryzae.MGG_15457:0.258221,(Opisthokonta.Fungi-Colletotrichum_sublineola.GI.640924042:0.178479,Magnaporthales-Magnaporthiopsis_rhizophila.scf213-augustus-gene-0.39:0.109987)85:0.038027)100:0.138337)97:0.067790,(Opisthokonta.Fungi-Diaporthe_longicolla.g57.t1:0.275326,Opisthokonta.Fungi-Pestalotiopsis_fici_W106-1.GI.630018516:0.240925)99:0.100371)95:0.062474)99:0.055576,Opisthokonta.Fungi-Pestalotiopsis_fici_W106-1.GI.630025334:0.286951)98:0.057226)98:0.065421)100:0.307510)73:0.092804)80:0.052664)86:0.137514);
Magnaporthiopsis_incrustans.scf302_11.g7.tree	(Bacteria.BacteroidetesChlorobi-Belliella.GI.390944032:2.953926,Bacteria.unclassified-Plautia_stali_symbiont.GI.329296618:1.515590,((Bacteria.Proteobacteria-Azorhizobium.GI.158425524:1.012830,(((((Bacteria.Proteobacteria-Rhizobium_leguminosarum_bv_trifol.GI.424883498:0.142600,Bacteria.Proteobacteria-Hylemonella.GI.332528636:0.213182)100:0.281289,Bacteria.Proteobacteria-Salinisphaera_shabanensis_E1L3A.GI.335420069:0.458959)63:0.029320,Bacteria.Proteobacteria-Alcanivorax_dieselolei_B5.GI.407697720:0.486733)44:0.034719,(((Bacteria.Proteobacteria-Gluconobacter_oxydans_H24.GI.414343795:0.338044,((Bacteria.Actinobacteria-Sanguibacter.GI.269795027:0.335946,Bacteria.Actinobacteria-Modestobacter_marinus.GI.389863203:0.193338)100:0.102581,Bacteria.Actinobacteria-Frankia_sp_CN3.GI.358460538:0.112987)100:0.189347)98:0.113398,Bacteria.Proteobacteria-Erwinia_billingiae_Eb661.GI.300718736:0.307334)94:0.107747,(((((Bacteria.Cyanobacteria-Rivularia.GI.427736227:0.264886,Bacteria.Cyanobacteria-Fischerella_sp_JSC-11.GI.354566369:0.087359)61:0.039955,Bacteria.Cyanobacteria-Chroococcidiopsis.GI.428209841:0.154878)57:0.028686,(Bacteria.Cyanobacteria-Microcoleus.GI.428310276:0.224125,((Bacteria.Cyanobacteria-Nostoc.GI.186682741:0.055863,Bacteria.Cyanobacteria-Cylindrospermum.GI.434405912:0.152987)87:0.056451,Bacteria.Cyanobacteria-Gloeocapsa.GI.434393982:0.129922)50:0.038237)21:0.014919)44:0.020687,Bacteria.Cyanobacteria-Oscillatoria.GI.428317560:0.146406)100:0.090685,Bacteria.Cyanobacteria-Lyngbya.GI.119485377:0.110314)100:0.196901)49:0.033868)73:0.086240,Bacteria.Firmicutes-Sulfobacillus_acidophilus_TPY.GI.339627628:0.488986)98:0.227569)99:0.110939,(((((((Opisthokonta.Fungi-Pseudocercospora_fijiensis_CIRAD86.GI.631377980:1.506115,((((Magnaporthales-Nakataea_oryzae.scf78-snap-gene-0.147:0.283003,Magnaporthales-Magnaporthiopsis_incrustans.scf302_11.g7:0.032924)92:0.022457,Magnaporthales-Nakataea_oryzae.scf205-augustus-gene-0.61:0.072622)91:0.028319,Magnaporthales-Omnidemptus_affinis.ATCC200212.contig_559:0.040432)86:0.037523,(Opisthokonta.Fungi-Colletotrichum_sublineola.GI.640915730:0.017964,Opisthokonta.Fungi-Colletotrichum_graminicola.GLRG_02359T0:0.052750)100:0.058011)85:0.119450)83:0.124262,(Opisthokonta.Fungi-Phaeosphaeria_nodorum_SN15.GI.169608267:0.153076,Opisthokonta.Fungi-Bipolaris.GI.627871955:0.209278)88:0.105076)86:0.123947,(((Opisthokonta.Fungi-Cladophialophora_carrionii_CBS_160.54.GI.671180564:0.208694,Opisthokonta.Fungi-Cladophialophora.GI.628337737:0.056703)96:0.056061,Opisthokonta.Fungi-Capronia_coronata_CBS_617.96.GI.628256585:0.093504)99:0.075842,Opisthokonta.Fungi-Togninia_minima_UCRPA7.GI.631248931:0.142017)94:0.128719)100:0.208185,Opisthokonta.Fungi-Schizophyllum_commune_H4-8.GI.302674021:0.571199)99:0.210072,Opisthokonta.Fungi-Postia_placenta_Mad-698-R.GI.242222951:0.414605)100:0.224348,(((Opisthokonta.Fungi-Neofusicoccum_parvum_UCRNP2.GI.615411002:0.534832,Opisthokonta.Fungi-Glarea.GI.636772699:0.450913)60:0.071068,(((Opisthokonta.Fungi-Sporothrix_schenckii.GI.550808050:0.037455,Opisthokonta.Fungi-Sporothrix_brasiliensis.GI.748541334:0.089228)100:0.302458,(Opisthokonta.Fungi-Ophiostoma_piceae.GI.512193850:0.157406,Opisthokonta.Fungi-Ophiostoma_ulmi.g4535:0.051511)100:0.148250)100:0.198433,(((Opisthokonta.Fungi-Pestalotiopsis_fici_W106-1.GI.630038140:0.340644,Opisthokonta.Fungi-Colletotrichum_graminicola.GLRG_00708T0:0.260481)97:0.060072,(Opisthokonta.Fungi-Valsa_mali.g5545.t1:0.166468,(Opisthokonta.Fungi-Diaporthe_longicolla.g3405.t1:0.270640,Opisthokonta.Fungi-Diaporthe_ampelina.g4859.t1:0.134556)99:0.105075)100:0.157492)96:0.059479,((Magnaporthales-Pseudohelonectia_lignicola.scf57-augustus-gene-0.156:0.295300,Magnaporthales-Ophioceras_dolichostomum.scf63-processed-gene-0.56:0.203868)90:0.103334,Magnaporthales-Ophioceras_leptosporum.CBS89470A014_S3_L001_R1_001_.contig_4003:0.304834)96:0.106142)92:0.058819)61:0.071015)95:0.151069,Opisthokonta.Fungi-Eutypa_lata_UCREL1.GI.629667667:0.557118)95:0.118877)96:0.082646,((((Opisthokonta.Fungi-Cordyceps_militaris_CM01.GI.573974558:0.142890,Opisthokonta.Fungi-Metarhizium.GI.629703890:0.074937)100:0.446415,(((Magnaporthales-Pyricularia_grisea.M82.contig_4671:0.092056,Magnaporthales-Pyricularia_oryzae.MGG_05348:0.071494)100:0.394512,(Opisthokonta.Fungi-Diaporthe_longicolla.g12301.t1:0.310212,Magnaporthales-Ophioceras_leptosporum.CBS89470A014_S3_L001_R1_001_.contig_14329:0.229353)95:0.089054)82:0.132475,Opisthokonta.Fungi-Cordyceps_militaris_CM01.GI.573978330:0.299296)100:0.156854)100:0.134598,((Opisthokonta.Fungi-Cladonia_grayi.JGIclagr2.93546:0.254351,(Opisthokonta.Fungi-Cladophialophora.GI.628326105:0.144527,Opisthokonta.Fungi-Cyphellophora.GI.671157408:0.185865)98:0.102466)97:0.064646,(Opisthokonta.Fungi-Zymoseptoria_tritici_IPO323.GI.398404682:0.315773,Opisthokonta.Fungi-Baudoinia.GI.627801287:0.295496)87:0.075905)78:0.046359)84:0.057582,Opisthokonta.Fungi-Coniosporium.GI.667831152:0.241383)100:0.274974)100:0.416156)82:0.270066);
Magnaporthiopsis_incrustans.scf307_9.g9.tree	(Bacteria.Cyanobacteria-Pleurocapsa.GI.428202011:1.132713,((Bacteria.Firmicutes-Brevibacillus_sp_BC25.GI.398814147:1.033034,Bacteria.Proteobacteria-Myxococcus.GI.442317317:1.169613)66:0.157354,((((((((Opisthokonta.Metazoa-Saccoglossus_kowalevskii.GI.291240339:0.271793,Opisthokonta.Metazoa-Saccoglossus_kowalevskii.GI.291244822:0.365423)100:0.746621,(Opisthokonta.Metazoa-Strongylocentrotus_purpuratus.GI.390366574:0.759444,(Opisthokonta.Metazoa-Strongylocentrotus_purpuratus.GI.390338137:0.236519,Opisthokonta.Metazoa-Strongylocentrotus_purpuratus.GI.390348132:0.265206)100:0.387660)81:0.116397)97:0.140843,(((Opisthokonta.Metazoa-Danio_rerio.GI.293629208:0.102096,Opisthokonta.Metazoa-Danio_rerio.GI.293629220:0.005199)100:0.691610,(Opisthokonta.Metazoa-Takifugu_rubripes.GI.410923581:0.349033,(Opisthokonta.Metazoa-Homo_sapiens.GI.149944509:0.080201,Opisthokonta.Metazoa-Homo_sapiens.GI.221219059:0.185390)100:0.279251)100:0.187446)98:0.113498,Opisthokonta.Metazoa-Saccoglossus_kowalevskii.GI.291229268:0.848302)96:0.067379)91:0.116894,((Opisthokonta.Metazoa-Branchiostoma_floridae.GI.260832970:0.227480,Opisthokonta.Metazoa-Branchiostoma_floridae.GI.260809757:0.164762)99:0.040473,Opisthokonta.Metazoa-Branchiostoma_floridae.GI.260797578:0.371671)100:0.278540)94:0.095941,Opisthokonta.Metazoa-Homo_sapiens.GI.40254471:0.848589)100:0.636639,Chromalveolata.Dinoflagellates-Symbiodinium_minutum.v1.2.003055.t1:1.390729)96:0.359149,(((Bacteria.Planctomycetes-Singulisphaera.GI.430745407:1.486823,Bacteria.Proteobacteria-Cystobacter.GI.444915554:1.215714)97:0.338868,(((((Opisthokonta.Fungi-Monacrosporium_haptotylum.Monha1.8035:0.825818,(Opisthokonta.Fungi-Cladophialophora_carrionii_CBS_160.54.GI.671170672:0.533109,Opisthokonta.Fungi-Baudoinia.GI.627797215:0.772565)97:0.160015)89:0.158603,(((Magnaporthales-Pseudohelonectia_lignicola.scf27-processed-gene-0.173:0.663054,((Opisthokonta.Fungi-Podospora_anserina_S_mat_.GI.171679803:0.227176,Opisthokonta.Fungi-Chaetomium_thermophilum_var_thermophilum_D.GI.576037196:0.156703)96:0.092461,Opisthokonta.Fungi-Thielavia.GI.367048699:0.110211)100:0.483991)67:0.105225,(((Magnaporthales-Pseudohelonectia_lignicola.scf235-processed-gene-0.1:0.475933,(Opisthokonta.Fungi-Diaporthe_longicolla.g4199.t1:0.367980,Opisthokonta.Fungi-Pestalotiopsis_fici_W106-1.GI.630040956:0.384799)100:0.032029)100:0.386322,Opisthokonta.Fungi-Eutypa_lata_UCREL1.GI.629654605:0.608915)86:0.126484,((Magnaporthales-Pyricularia_oryzae.MGG_01961:0.540096,Magnaporthales-Pseudohelonectia_lignicola.scf380-processed-gene-0.15:0.462551)71:0.102154,((Magnaporthales-Macgarvieomyces_juncicola.CBS61082A013_S2_L001_R1_001_.contig_5831:0.573738,(Opisthokonta.Fungi-Aspergillus_niger_CBS_513.88.GI.145236587:0.334241,Opisthokonta.Fungi-Aspergillus_nidulans_FGSC_A4.GI.67524211:0.387987)99:0.184506)97:0.091746,Opisthokonta.Fungi-Pestalotiopsis_fici_W106-1.GI.630030848:0.850057)67:0.065545)35:0.078832)47:0.061661)100:0.178505,((Opisthokonta.Fungi-Neofusicoccum_parvum_UCRNP2.GI.615398484:0.347881,Opisthokonta.Fungi-Bipolaris.GI.627818429:0.236916)100:0.326150,(Opisthokonta.Fungi-Glarea.GI.636755129:0.420920,(Opisthokonta.Fungi-Sclerotinia_sclerotiorum_1980_UF-70.GI.156045613:0.298509,Opisthokonta.Fungi-Botrytis_cinerea_B05.10.GI.154309557:0.215016)100:0.219838)87:0.081919)91:0.089827)97:0.083828)100:0.255015,(((Bacteria.Proteobacteria-Aeromonas_salmonicida_salmo.GI.145298060:0.527296,(Bacteria.Proteobacteria-Photorhabdus_luminescens_la.GI.37525697:0.279720,Bacteria.Proteobacteria-Pectobacterium_carotovorum_.GI.253689592:0.331191)100:0.276560)100:0.228817,Bacteria.FibrobacteresAcidobacteria-Granulicella_mallensis_MP5A.GI.374311851:0.586721)98:0.100771,(Bacteria.Proteobacteria-Methylobacterium.GI.220925204:0.704101,(Bacteria.Proteobacteria-Methylocella_silvestris_BL2.GI.217980002:0.316565,Bacteria.Proteobacteria-Bradyrhizobium.GI.384220778:0.233906)100:0.172788)100:0.178676)77:0.047836)99:0.118829,((Bacteria.BacteroidetesChlorobi-Fibrisoma.GI.392965209:0.559982,(Bacteria.BacteroidetesChlorobi-Dyadobacter.GI.255035709:0.564409,Bacteria.BacteroidetesChlorobi-Fibrella.GI.436838122:0.493204)90:0.098349)100:0.446268,((Bacteria.Actinobacteria-Microlunatus_phosphovorus_NM-1.GI.336116055:0.388029,Bacteria.Actinobacteria-Frankia_sp_CN3.GI.358457248:0.292917)100:0.348296,(Bacteria.Cyanobacteria-Chamaesiphon.GI.436736977:0.455744,Bacteria.Actinobacteria-Salinispora_arenicola_CNS-205.GI.159037924:0.615718)98:0.156734)98:0.100014)94:0.099047)80:0.030897,((Opisthokonta.Fungi-Sporothrix_brasiliensis.GI.748539047:0.100597,(Opisthokonta.Fungi-Ophiostoma_piceae.GI.512194681:0.014649,Opisthokonta.Fungi-Ophiostoma_ulmi.g8417:0.018698)100:0.148538)100:0.420741,((Opisthokonta.Fungi-Metarhizium.GI.629685097:0.375252,(Opisthokonta.Fungi-Fusarium_pseudograminearum_CS3096.GI.685851479:0.116484,Opisthokonta.Fungi-Fusarium_solani_mpVI_77-13-4.GI.302899819:0.086640)100:0.119323)100:0.149280,((Magnaporthales-Pyricularia_oryzae.MGG_14351:0.357809,(Opisthokonta.Fungi-Diaporthe_longicolla.g437.t1:0.085199,Opisthokonta.Fungi-Diaporthe_ampelina.g10504.t1:0.120186)100:0.155896)95:0.103687,((Magnaporthales-Pyricularia_longispora.CBS125232.contig_9987:0.182444,(Magnaporthales-Pyricularia_longispora.CBS125232.contig_17658:0.140427,(Magnaporthales-Magnaporthiopsis_incrustans.scf307_9.g9:0.175564,Magnaporthales-Nakataea_oryzae.scf12-processed-gene-0.122:0.079020)99:0.119341)85:0.012717)61:0.043967,((Opisthokonta.Fungi-Colletotrichum_gloeosporioides.GI.596706255:0.137407,Opisthokonta.Fungi-Colletotrichum_fioriniae_PJ7.GI.615477952:0.043319)98:0.023253,Opisthokonta.Fungi-Colletotrichum_higginsianum.GI.380487848:0.054676)100:0.156100)99:0.113341)100:0.137982)100:0.361463)100:0.328955)100:0.286833)93:0.077100,((Bacteria.Proteobacteria-Stigmatella_aurantiaca_DW43-1.GI.310825523:0.601843,Bacteria.Chloroflexi-Herpetosiphon.GI.159898939:0.780659)100:0.376084,(Bacteria.FibrobacteresAcidobacteria-Candidatus_Solibacter_usitatu.GI.116621099:0.312016,(Bacteria.FibrobacteresAcidobacteria-Candidatus_Solibacter_usitatu.GI.116621100:0.268232,(Bacteria.Chloroflexi-Nitrolancetus_hollandicus_Lb.GI.390565773:0.267648,Bacteria.Chloroflexi-Nitrolancetus_hollandicus_Lb.GI.390565775:0.109027)100:0.172242)100:0.199822)100:0.501330)92:0.179887)94:0.100732)79:0.074491,Chromalveolata.Dinoflagellates-Symbiodinium_minutum.v1.2.039020.t1:1.427131)73:0.160843)60:0.107379,Bacteria.BacteroidetesChlorobi-Chitinophaga.GI.256420491:1.246169);
Magnaporthiopsis_incrustans.scf308_8.g1.tree	(Opisthokonta.Fungi-Postia_placenta_Mad-698-R.GI.242213349:0.762147,Magnaporthales-Ophioceras_leptosporum.CBS89470A014_S3_L001_R1_001_.contig_18436:0.690820,((((((Opisthokonta.Fungi-Glarea.GI.636766667:0.668130,(Opisthokonta.Fungi-Endocarpon_pusillum_Z07020.GI.629644082:0.498978,Opisthokonta.Fungi-Coniosporium.GI.667829330:0.095926)43:0.034629)30:0.023558,(((((Magnaporthales-Nakataea_oryzae.scf298-augustus-gene-0.49:0.217939,Magnaporthales-Magnaporthiopsis_incrustans.scf308_8.g1:0.059173)69:0.009319,Magnaporthales-Magnaporthiopsis_rhizophila.scf73-processed-gene-0.105:0.031270)100:0.101285,Magnaporthales-Pyricularia_longispora.CBS125232.contig_7274:0.037861)100:0.118307,((Opisthokonta.Fungi-Colletotrichum_higginsianum.GI.380480173:0.261437,Opisthokonta.Fungi-Colletotrichum_fioriniae_PJ7.GI.615477017:0.059502)100:0.082211,Opisthokonta.Fungi-Colletotrichum_gloeosporioides.GI.596704244:0.056709)83:0.069337)100:0.209924,Opisthokonta.Fungi-Phaeosphaeria_nodorum_SN15.GI.169614095:0.141070)98:0.074825)33:0.061254,Opisthokonta.Fungi-Glarea.GI.636752913:0.168581)66:0.062942,Opisthokonta.Fungi-Coniosporium.GI.667833060:0.537179)75:0.048756,(Opisthokonta.Fungi-Glarea.GI.636748119:0.390149,((Opisthokonta.Fungi-Bipolaris.GI.627920012:0.115189,Opisthokonta.Fungi-Pyrenophora_tritici-repentis_Pt-1C-BFP.GI.189194689:0.185254)100:0.208523,((Opisthokonta.Fungi-Myceliophthora.GI.367029981:0.438174,((Opisthokonta.Fungi-Pestalotiopsis_fici_W106-1.GI.630015463:0.355126,Opisthokonta.Fungi-Eutypa_lata_UCREL1.GI.629640036:0.393110)94:0.162469,(Opisthokonta.Fungi-Sporothrix_schenckii.GI.550803496:0.000001,Opisthokonta.Fungi-Sporothrix_brasiliensis.GI.748543121:0.000001)100:0.199941)92:0.102176)72:0.088050,(((Opisthokonta.Fungi-Verticillium_alfalfae_VaMs.102.GI.302423334:0.021048,Opisthokonta.Fungi-Verticillium_tricorpus.g7639.t1:0.046955)100:0.408210,Opisthokonta.Fungi-Verticillium_dahliae_VdLs.17.GI.697090243:0.077335)58:0.040349,((((Opisthokonta.Fungi-Podospora_anserina_S_mat_.GI.171695770:0.278528,Magnaporthales-Ophioceras_leptosporum.CBS89470A014_S3_L001_R1_001_.contig_19102:0.208325)59:0.060232,((((Magnaporthales-Xenopyricularia_zizaniicola.CBS132356A019_S4_L001_R1_001_.contig_9411:0.283530,Magnaporthales-Ophioceras_dolichostomum.scf170-processed-gene-0.33:0.173247)68:0.048907,(Magnaporthales-Macgarvieomyces_juncicola.CBS61082A013_S2_L001_R1_001_.contig_4982:0.053320,Magnaporthales-Pyricularia_oryzae.MGG_07790:0.098650)100:0.073574)73:0.025779,Opisthokonta.Fungi-Togninia_minima_UCRPA7.GI.631248663:0.075233)73:0.054935,(Opisthokonta.Fungi-Diaporthe_longicolla.g6387.t1:0.026980,Opisthokonta.Fungi-Diaporthe_ampelina.g8565.t1:0.014562)100:0.102616)70:0.038085)85:0.058366,Opisthokonta.Fungi-Pestalotiopsis_fici_W106-1.GI.630012209:0.122279)85:0.065022,Opisthokonta.Fungi-Sporothrix_schenckii.GI.550806850:0.173428)73:0.039278)73:0.035575)98:0.116337)55:0.041302)100:0.187061)94:0.190275,(((Plantae.Rhodophyta-Galdieria_sulphuraria_stig_48.Gs50490.1:0.235377,(Plantae.Rhodophyta-Galdieria_sulphuraria_stig_48.Gs50480.1:0.071057,Plantae.Rhodophyta-Galdieria_sulphuraria_stig_11.Gs17790.1:0.013455)100:0.150519)100:0.852620,(((((((((Opisthokonta.Fungi-Candida_albicans_SC5314.GI.68471521:0.632328,Opisthokonta.Choanoflagellida---Monosiga_brevicollis_MX1.GI.167520934:0.249927)71:0.132420,(Chromalveolata.Cryptophyta-Guillardia_theta.jgiGuith1.88523:0.318038,Chromalveolata.Stramenopiles-Phaeodactylum_tricornutum_CCAP_.GI.219120259:0.219804)99:0.071698)68:0.105630,(Chromalveolata.Haptophyceae-Emiliania_huxleyi.jgiEmihu1.72999:0.379293,(Chromalveolata.Stramenopiles-Thalassiosira_pseudonana_CCMP.GI.224012331:0.084191,Chromalveolata.Dinoflagellates-Symbiodinium_minutum.v1.2.030229.t1:0.092179)100:0.324903)38:0.040812)53:0.083186,Chromalveolata.Rhizaria-Bigelowiella_natans_92621_estExt_fgenesh1_pm.C_430005:0.292049)99:0.102628,(Plantae.Rhodophyta-Pyropia_yezoensis.ctg10207_g2440:0.107760,Plantae.Rhodophyta-Calliarthron_tuberculosum.ORF_13515_30:0.222068)100:0.174354)91:0.089969,((Opisthokonta.Choanoflagellida---Monosiga_brevicollis_MX1.GI.167515916:0.252240,Chromalveolata.Stramenopiles-Aurantiochytrium_limacinum.jgiAurli1_45684:0.319402)99:0.210426,Chromalveolata.Rhizaria-Reticulomyxa_filosa.gi_569408332:0.190936)99:0.120303)100:0.326456,((Chromalveolata.Dinoflagellates-Symbiodinium_minutum.v1.2.006460.t2:0.004538,Chromalveolata.Dinoflagellates-Symbiodinium_minutum.v1.2.006460.t1:0.016482)100:0.557757,Chromalveolata.Stramenopiles-Phaeodactylum_tricornutum_CCAP_.GI.219120736:0.585734)100:0.082873)100:0.181022,(Plantae.Viridiplantae-Coccomyxa_subellipsoidea_3463.Genemark1.7498_g:0.065776,Plantae.Viridiplantae-Chlorella_variabilis_6870.e_gw1.38.36.1:0.393560)100:0.217666)96:0.045727,(((Plantae.Viridiplantae-Aquilegia_coerulea.Aquca_020_00110.1:0.152170,Plantae.Viridiplantae-Vitis_vinifera.GI.225430293:0.026320)54:0.015843,(Plantae.Viridiplantae-Arabidopsis_thaliana.GI.30689347:0.116672,(Plantae.Viridiplantae-Glycine_max.Glyma06g07180.1:0.000001,Plantae.Viridiplantae-Glycine_max.Glyma06g07180.2:0.013864)100:0.099010)57:0.031914)56:0.037633,(((Plantae.Viridiplantae-Selaginella_moellendorffii.GI.302753676:0.150686,Plantae.Viridiplantae-Physcomitrella_patens_patens.GI.168056743:0.278244)58:0.090084,Plantae.Viridiplantae-Oryza_sativa_Japonica_Group.GI.115477368:0.230667)54:0.035000,Plantae.Viridiplantae-Mimulus_guttatus.mgv1a010472m:0.131134)35:0.000001)100:0.141831)100:0.281774)99:0.087613,(Plantae.Viridiplantae-Selaginella_moellendorffii.GI.302775750:0.563874,(Plantae.Viridiplantae-Mimulus_guttatus.mgv1a009760m:0.686408,Plantae.Viridiplantae-Aquilegia_coerulea.Aquca_005_00129.1:0.704215)88:0.139029)100:0.359746)100:0.272488)95:0.228136);
Magnaporthiopsis_incrustans.scf309_10.g4.tree	(Opisthokonta.Fungi-Pestalotiopsis_fici_W106-1.GI.630015145:1.719323,((Plantae.Viridiplantae-Chlamydomonas_reinhardtii.GI.159482920:1.462004,Bacteria.Chloroflexi-Ktedonobacter.GI.298243833:1.265066)53:0.213288,(((((((Opisthokonta.Fungi-Pestalotiopsis_fici_W106-1.GI.630007137:1.240554,Bacteria.Proteobacteria-Azoarcus_sp_BH72.GI.119899884:1.777747)76:0.172681,(Bacteria.Planctomycetes-Isosphaera.GI.320102368:0.887364,Chromalveolata.Stramenopiles-Phytophthora_infestans_T30-4.GI.301098087:0.838917)100:0.458768)63:0.214293,Bacteria.unclassified-Thermobaculum_terrenum_ATCC_BAA-798.GI.269839204:1.186523)36:0.000001,Bacteria.Proteobacteria-Haliangium.GI.262193713:1.272291)76:0.080252,Bacteria.BacteroidetesChlorobi-Spirosoma.GI.284036153:1.389300)41:0.000001,Bacteria.BacteroidetesChlorobi-Salinibacter_ruber_M8.GI.294507606:1.114313)70:0.107913,(((((((Bacteria.Actinobacteria-Salinispora_arenicola_CNS-205.GI.159038204:1.046421,Bacteria.Actinobacteria-Janibacter_sp_HTCC2649.GI.84498342:1.267852)91:0.184398,((Bacteria.Cyanobacteria-Chamaesiphon.GI.434388451:0.510234,Bacteria.FibrobacteresAcidobacteria-Candidatus_Solibacter_usitatu.GI.116619153:0.534865)100:0.526433,(Bacteria.FibrobacteresAcidobacteria-Candidatus_Solibacter_usitatu.GI.116624275:0.745515,Archaea.Thaumarchaeota-Cenarchaeum_symbiosum_A.GI.118576681:1.009187)97:0.096062)98:0.100424)91:0.127758,((Bacteria.Cyanobacteria-Acaryochloris_marina_MBIC11017.GI.158335894:0.532858,(((((Bacteria.Cyanobacteria-Calothrix.GI.427718610:0.421877,Bacteria.Cyanobacteria-Chroococcidiopsis.GI.428207891:0.262336)66:0.063890,Bacteria.Cyanobacteria-Moorea_producens_3L.GI.332707792:0.272466)40:0.026506,Bacteria.Cyanobacteria-Gloeocapsa.GI.434394472:0.465831)55:0.017590,((Bacteria.Cyanobacteria-Nostoc.GI.186686407:0.357739,Bacteria.Cyanobacteria-Cylindrospermum.GI.434405799:0.232518)68:0.074537,Bacteria.Cyanobacteria-Microcoleus.GI.428311928:0.347285)94:0.050489)91:0.080697,Bacteria.Cyanobacteria-Moorea_producens_3L.GI.332706243:0.355401)100:0.140487)99:0.149180,Plantae.Viridiplantae-Chlorella_variabilis_2797.fgenesh3_pg.C_scaffold_16000031:1.020897)100:0.206809)91:0.089917,((Bacteria.Proteobacteria-Hahella.GI.83645747:0.089180,(Bacteria.Proteobacteria-Rhodoferax_ferrireducens_T118.GI.89900403:0.142915,Bacteria.Proteobacteria-gamma_proteobacterium_BDW918.GI.386288905:0.183116)100:0.087782)100:0.883172,(Bacteria.Chloroflexi-Oscillochloris_trichoides_DG-6.GI.309792651:0.816143,((Bacteria.Synergistetes-Thermanaerovibrio.GI.365873218:0.364929,Bacteria.Synergistetes-Aminomonas.GI.312881127:0.331844)90:0.172592,(Bacteria.Firmicutes-Acetohalobium.GI.302392775:0.384435,Bacteria.ChlamydiaeVerrucomicrobia-Opitutus_terrae_PB90-1.GI.182413408:0.423704)72:0.153971)74:0.095674)92:0.071392)100:0.593125)62:0.058138,(((Opisthokonta.Fungi-Setosphaeria_turcica_Et28A.GI.636583383:0.024147,(Opisthokonta.Fungi-Pyrenophora_teres_f_teres_0-1.GI.330940929:0.065720,Opisthokonta.Fungi-Bipolaris.GI.627823414:0.060849)92:0.030051)100:0.484194,((Opisthokonta.Fungi-Cyphellophora.GI.671158002:0.744467,(Opisthokonta.Fungi-Glarea.GI.636751809:0.547325,Opisthokonta.Fungi-Sclerotinia_sclerotiorum_1980_UF-70.GI.156037428:0.790199)100:0.296673)94:0.123613,(Opisthokonta.Fungi-Aspergillus_fumigatus_Af293.GI.70998298:0.230076,Opisthokonta.Fungi-Aspergillus_niger_CBS_513.88.GI.145259189:0.262701)100:0.390985)100:0.148889)86:0.122053,(((Opisthokonta.Fungi-Ophiostoma_piceae.GI.512189145:0.691344,(Opisthokonta.Fungi-Valsa_mali.g7922.t1:0.305789,(Opisthokonta.Fungi-Diaporthe_longicolla.g14168.t1:0.109524,Opisthokonta.Fungi-Diaporthe_ampelina.g7266.t1:0.105572)98:0.057758)100:0.154191)84:0.020160,((Opisthokonta.Fungi-Metarhizium.GI.629716743:0.594974,(Opisthokonta.Fungi-Fusarium_solani_mpVI_77-13-4.GI.302912526:0.173167,Opisthokonta.Fungi-Fusarium_pseudograminearum_CS3096.GI.685856547:0.250049)100:0.146702)70:0.107964,((((Magnaporthales-Pyricularia_grisea.M82.contig_8858:0.307159,(Magnaporthales-Omnidemptus_affinis.ATCC200212.contig_5565:0.145769,Magnaporthales-Pseudophialophora_panicorum.CM3m7.contig_12664:0.145740)100:0.030728)100:0.055591,(Magnaporthales-Magnaporthiopsis_rhizophila.scf129-processed-gene-0.14:0.073365,Magnaporthales-Magnaporthiopsis_incrustans.scf309_10.g4:0.033402)100:0.220639)100:0.131469,Opisthokonta.Fungi-Colletotrichum_graminicola.GLRG_03493T0:0.093499)99:0.026209,(Opisthokonta.Fungi-Colletotrichum_fioriniae_PJ7.GI.615464471:0.171637,Opisthokonta.Fungi-Colletotrichum_higginsianum.GI.380476486:0.076927)85:0.039178)100:0.271739)84:0.055946)99:0.159294,(Magnaporthales-Ophioceras_leptosporum.CBS89470A014_S3_L001_R1_001_.contig_9546:0.146434,(Magnaporthales-Ophioceras_commune.M91A005_S1_L001_R1_001_.contig_4666:0.199054,Magnaporthales-Ophioceras_dolichostomum.scf247-processed-gene-0.23:0.079647)81:0.058845)100:0.366934)100:0.179273)100:0.328015)73:0.104387,((Bacteria.Proteobacteria-Hoeflea_phototrophica_DFL-43.GI.163761215:0.610705,(Bacteria.Proteobacteria-Acetobacteraceae_bacterium_AT-5844.GI.365857193:0.450529,Bacteria.Proteobacteria-Sinorhizobium_meliloti_SM11.GI.384539787:0.421908)98:0.217386)100:0.362198,((Archaea.Euryarchaeota-Natronobacterium_gregoryi_SP2.GI.448326543:0.272796,(Archaea.Euryarchaeota-Haloterrigena.GI.284164290:0.095939,Archaea.Euryarchaeota-Halopiger_xanaduensis_SH-6.GI.336254170:0.114870)100:0.233026)100:0.596948,(Archaea.Euryarchaeota-Ferroglobus.GI.288930622:0.570681,Archaea.Euryarchaeota-Methanosarcina_acetivorans_C2A.GI.20090995:0.416659)99:0.237020)97:0.099274)100:0.440544)74:0.102967,((Archaea.Euryarchaeota-Methanocella_arvoryzae_MRE50.GI.147920336:1.092848,Bacteria.Planctomycetes-Phycisphaera.GI.383766493:0.958210)61:0.164708,(((((Bacteria.Proteobacteria-Rubrivivax_gelatinosus_IL144.GI.383756922:0.428776,Bacteria.Proteobacteria-Alcanivorax_dieselolei_B5.GI.407694476:0.316852)100:0.494458,Bacteria.Actinobacteria-Thermomonospora.GI.269128616:0.666759)87:0.139617,Bacteria.ChlamydiaeVerrucomicrobia-Pedosphaera_parvula_Ellin5.GI.223937490:0.532651)100:0.187748,Bacteria.Chloroflexi-Dehalogenimonas_lykanthroporepellens_BL-D.GI.300087265:1.067358)78:0.143218,Bacteria.Firmicutes-Ammonifex_degensii_KC4.GI.260893457:0.864615)45:0.109400)65:0.108039)64:0.105597)98:0.352518)99:0.192949,(Bacteria.Proteobacteria-Anaeromyxobacter_dehalogenans_2CP-.GI.220916427:0.441814,(Bacteria.Firmicutes-Eubacterium_limosum_KIST612.GI.310827534:0.509376,Bacteria.Proteobacteria-Bilophila.GI.345888212:0.368091)99:0.180427)100:0.943874);
Magnaporthiopsis_incrustans.scf31_87.g11.tree	(Opisthokonta.Fungi-Cyphellophora.GI.671380060:0.139753,Opisthokonta.Fungi-Exophiala_dermatitidis_NIHUT8656.GI.684165277:0.126364,(((Opisthokonta.Fungi-Coccidioides_immitis_RS.GI.119177382:0.464892,(Opisthokonta.Fungi-Fusarium_solani_mpVI_77-13-4.GI.302881176:0.167579,Opisthokonta.Fungi-Trichoderma_reesei_QM6a.GI.589103999:0.099964)99:0.044426)91:0.023141,((Opisthokonta.Fungi-Verticillium_dahliae_VdLs.17.GI.697089275:0.025031,Opisthokonta.Fungi-Verticillium_tricorpus.g1110.t1:0.062349)100:0.146341,Opisthokonta.Fungi-Colletotrichum_gloeosporioides.GI.596653941:0.116251)96:0.012443)100:0.256872,((((Opisthokonta.Fungi-Pseudocercospora_fijiensis_CIRAD86.GI.631375948:0.175350,(Magnaporthales-Magnaporthiopsis_rhizophila.scf39-processed-gene-0.101:0.157252,Magnaporthales-Pyricularia_longispora.CBS125232.contig_4897:0.080703)100:0.106418)100:0.541028,((((Opisthokonta.Fungi-Glarea.GI.636758923:0.424353,Opisthokonta.Fungi-Verticillium_tricorpus.g11833.t1:0.395550)100:0.594501,Opisthokonta.Fungi-Cladophialophora.GI.628335535:0.829483)95:0.128388,Opisthokonta.Fungi-Fusarium_solani_mpVI_77-13-4.GI.302880307:0.554550)100:0.156850,(((((Opisthokonta.Fungi-Diaporthe_longicolla.g13864.t1:0.122775,Opisthokonta.Fungi-Colletotrichum_gloeosporioides.GI.596688960:0.116205)100:0.595485,Opisthokonta.Fungi-Penicillium_rubens_Wisconsin_54-1255.GI.255954533:0.064561)92:0.084719,Opisthokonta.Fungi-Glarea.GI.636758773:0.130046)100:0.254294,((((Opisthokonta.Fungi-Fusarium_pseudograminearum_CS3096.GI.685852883:0.367852,(Opisthokonta.Fungi-Verticillium_tricorpus.g7106.t1:0.044838,(Opisthokonta.Fungi-Verticillium_alfalfae_VaMs.102.GI.302415056:0.003104,Opisthokonta.Fungi-Verticillium_dahliae_VdLs.17.GI.697068141:0.000001)100:0.055357)100:0.143716)100:0.116961,(((Opisthokonta.Fungi-Colletotrichum_higginsianum.GI.380480795:0.020311,(Opisthokonta.Fungi-Colletotrichum_graminicola.GLRG_01028T0:0.020171,Opisthokonta.Fungi-Colletotrichum_sublineola.GI.640917725:0.017882)100:0.025924)100:0.035078,(Opisthokonta.Fungi-Colletotrichum_orbiculare.GI.477532537:0.084738,Opisthokonta.Fungi-Colletotrichum_gloeosporioides.GI.596684652:0.048392)99:0.031467)100:0.083998,(((Magnaporthales-Magnaporthiopsis_incrustans.scf31_87.g11:0.015013,Magnaporthales-Magnaporthiopsis_panicorum.CM2s8.contig_3883:0.286492)99:0.099600,Magnaporthales-Nakataea_oryzae.scf468-augustus-gene-0.33:0.053690)100:0.156437,Magnaporthales-Pyricularia_oryzae.MGG_04234:0.113447)100:0.186481)99:0.080252)92:0.033597,(Opisthokonta.Fungi-Colletotrichum_gloeosporioides.GI.596675342:0.065454,(Opisthokonta.Fungi-Colletotrichum_orbiculare.GI.477537114:0.057015,(Opisthokonta.Fungi-Colletotrichum_higginsianum.GI.380474010:0.032141,(Opisthokonta.Fungi-Colletotrichum_graminicola.GLRG_10382T0:0.030496,Opisthokonta.Fungi-Colletotrichum_sublineola.GI.640921524:0.026232)99:0.027819)97:0.031045)84:0.025054)100:0.135270)97:0.053767,(((((Opisthokonta.Fungi-Eutypa_lata_UCREL1.GI.629661337:0.223675,(Opisthokonta.Fungi-Cryphonectria_parasitica.Crypa1.46662:0.130515,(Opisthokonta.Fungi-Diaporthe_longicolla.g8798.t1:0.043470,Opisthokonta.Fungi-Diaporthe_ampelina.g13081.t1:0.039851)100:0.080106)100:0.080431)65:0.031779,(Opisthokonta.Fungi-Sordaria_macrospora_k-hell.GI.336265400:0.181878,Opisthokonta.Fungi-Podospora_anserina_S_mat_.GI.171687197:0.129333)48:0.026378)16:0.007882,Opisthokonta.Fungi-Togninia_minima_UCRPA7.GI.631247681:0.119522)24:0.026718,(((Magnaporthales-Nakataea_oryzae.scf95-augustus-gene-0.116:0.162730,Magnaporthales-Xenopyricularia_zizaniicola.CBS132356A019_S4_L001_R1_001_.contig_438:0.105994)100:0.046577,Magnaporthales-Ophioceras_commune.M91A005_S1_L001_R1_001_.contig_3630:0.079142)100:0.069112,((Opisthokonta.Fungi-Sporothrix_schenckii.GI.550803788:0.005951,Opisthokonta.Fungi-Sporothrix_brasiliensis.GI.748540607:0.009551)100:0.070752,(Opisthokonta.Fungi-Ophiostoma_piceae.GI.512188416:0.022570,Opisthokonta.Fungi-Ophiostoma_ulmi.g8625:0.034770)100:0.077958)100:0.072658)45:0.013950)40:0.017217,(Opisthokonta.Fungi-Chaetomium_thermophilum_var_thermophilum_D.GI.576044358:0.156260,(Opisthokonta.Fungi-Myceliophthora.GI.367019682:0.089990,Opisthokonta.Fungi-Chaetomium_globosum_CBS_148.51.GI.116180882:0.123141)94:0.060021)33:0.015149)79:0.031848)100:0.134756)100:0.145016,(Opisthokonta.Fungi-Leptosphaeria_maculans_JN3.GI.396476342:0.202433,(Opisthokonta.Fungi-Cladophialophora.GI.628333978:0.072328,Opisthokonta.Fungi-Cladophialophora_carrionii_CBS_160.54.GI.671164471:0.064203)100:0.118499)100:0.080920)100:0.325008)100:0.562890)62:0.081565,((Opisthokonta.Fungi-Phaeosphaeria_nodorum_SN15.GI.169594710:0.084048,(Opisthokonta.Fungi-Pyrenophora_teres_f_teres_0-1.GI.330923931:0.023482,Opisthokonta.Fungi-Setosphaeria_turcica_Et28A.GI.636598701:0.048179)100:0.053824)100:0.466525,(Opisthokonta.Fungi-Grosmannia_clavigera.Grocl1.1982:0.220324,Opisthokonta.Fungi-Fusarium_solani_mpVI_77-13-4.GI.302896992:0.111930)100:0.549269)63:0.083051)72:0.145435,Opisthokonta.Fungi-Monacrosporium_haptotylum.Monha1.10026:0.536980)100:0.500006)100:0.369429);
Magnaporthiopsis_incrustans.scf31_87.g44.tree	(Plantae.Rhodophyta-Chondrus_crispus_T00007681001:1.232825,((((Amoebozoa.Archamoebae-Entamoeba_dispar_SAW760.GI.167391773:1.136025,((Amoebozoa.Mycetozoa-Dictyostelium_discoideum_AX4.GI.66827995:0.155233,(Amoebozoa.Mycetozoa-Dictyostelium_discoideum_AX4.GI.66819115:0.069805,Amoebozoa.Mycetozoa-Dictyostelium_discoideum_AX4.GI.66818335:0.116070)100:0.173780)100:0.746782,(Amoebozoa.Centramoebida-Acanthamoeba_castellanii.gi470424295:0.243644,(Amoebozoa.Centramoebida-Acanthamoeba_castellanii.gi470424274:0.080010,Amoebozoa.Centramoebida-Acanthamoeba_castellanii.gi470424267:0.125971)98:0.087936)100:0.474343)78:0.080858)99:0.191377,((Bacteria.Actinobacteria-Micromonospora.GI.443289192:0.227008,Bacteria.Actinobacteria-Actinoplanes_sp_SE50110.GI.386846132:0.433534)99:0.099141,Bacteria.Actinobacteria-Nakamurella.GI.258654723:0.393758)100:0.294124)67:0.047362,(((((Bacteria.Proteobacteria-Xylella_fastidiosa_9a5c.GI.15837412:0.284788,Bacteria.Proteobacteria-Xanthomonas_campestris_pv_campest.GI.188990055:0.176378)100:0.525254,Bacteria.Proteobacteria-Leptothrix_cholodnii_SP-6.GI.171061047:0.348728)70:0.096557,((Bacteria.Chloroflexi-Chloroflexus_sp_Y-400-fl.GI.222523527:0.373064,Bacteria.Chloroflexi-Oscillochloris_trichoides_DG-6.GI.309791221:0.231554)76:0.108932,Bacteria.Chloroflexi-Roseiflexus_sp_RS-1.GI.148655687:0.233765)95:0.173632)69:0.062860,(Bacteria.Proteobacteria-Cystobacter.GI.444913069:0.364652,(Bacteria.Proteobacteria-Corallococcus.GI.383456443:0.128552,Bacteria.Proteobacteria-Chondromyces.GI.405374233:0.143010)100:0.154144)96:0.097703)73:0.118301,((Bacteria.BacteroidetesChlorobi-Aquimarina_agarilytica_ZC1.GI.402494745:0.102787,Bacteria.BacteroidetesChlorobi-Flavobacteriaceae_bacterium_HQM9.GI.363582915:0.126627)100:0.464164,Bacteria.Proteobacteria-Hahella.GI.83646399:0.419708)100:0.199947)89:0.120666)64:0.114029,((((((Opisthokonta.Fungi-Puccinia_graminis_f_sp_tritici_CRL_75-36-700-.GI.331249631:0.968889,(Opisthokonta.Fungi-Puccinia_graminis_f_sp_tritici_CRL_75-36-700-.GI.403167831:0.305995,Opisthokonta.Fungi-Puccinia_graminis_f_sp_tritici_CRL_75-36-700-.GI.403170089:0.376545)100:0.456465)88:0.209862,((Magnaporthales-Ophioceras_dolichostomum.scf85-snap-gene-0.146:0.114081,(Magnaporthales-Magnaporthiopsis_rhizophila.scf184-processed-gene-0.23:0.063103,Magnaporthales-Nakataea_oryzae.scf581-augustus-gene-0.19:0.073651)100:0.095917)100:0.405092,((Opisthokonta.Fungi-Colletotrichum_higginsianum.GI.380496360:0.075913,Opisthokonta.Fungi-Colletotrichum_gloeosporioides.GI.596694579:0.054632)100:0.177201,(Magnaporthales-Ophioceras_dolichostomum.scf20-augustus-gene-0.195:0.169692,(Magnaporthales-Pseudohelonectia_lignicola.scf26-augustus-gene-0.184:0.191433,((((Magnaporthales-Pyricularia_oryzae.MGG_07556:0.178539,Magnaporthales-Xenopyricularia_zizaniicola.CBS132356A019_S4_L001_R1_001_.contig_278:0.148676)57:0.039057,(Magnaporthales-Magnaporthiopsis_rhizophila.scf197-processed-gene-0.15:0.021013,Magnaporthales-Magnaporthiopsis_incrustans.scf31_87.g44:0.043344)100:0.106366)66:0.025202,Magnaporthales-Pseudophialophora_schizachyrii.AL3S4.contig_29529:0.114168)91:0.050799,Magnaporthales-Nakataea_oryzae.scf210-snap-gene-0.77:0.106335)98:0.100462)99:0.103255)96:0.086075)95:0.075998)57:0.042937)48:0.037908,Opisthokonta.Fungi-Neofusicoccum_parvum_UCRNP2.GI.615416456:0.311455)45:0.032968,(((Opisthokonta.Fungi-Marssonina_brunnea_f_sp_multigermtubi_MB_m1.GI.597581605:0.509463,(Opisthokonta.Fungi-Sclerotinia_sclerotiorum_1980_UF-70.GI.156056709:0.195207,Opisthokonta.Fungi-Glarea.GI.636771695:0.118940)95:0.095212)64:0.043416,(Opisthokonta.Fungi-Leptosphaeria_maculans_JN3.GI.396495273:0.173796,(Opisthokonta.Fungi-Pyrenophora_tritici-repentis_Pt-1C-BFP.GI.189190470:0.239466,Opisthokonta.Fungi-Bipolaris_zeicola_26-R-13.GI.628186722:0.106949)69:0.036196)99:0.110043)62:0.039214,(((Opisthokonta.Fungi-Penicillium_rubens_Wisconsin_54-1255.GI.255949476:0.161222,Opisthokonta.Fungi-Aspergillus.GI.121713272:0.069317)95:0.061863,Opisthokonta.Fungi-Neosartorya.GI.119479709:0.093256)96:0.057697,((Opisthokonta.Fungi-Grosmannia_clavigera.Grocl1.198:0.159723,(((Opisthokonta.Fungi-Fusarium_pseudograminearum_CS3096.GI.685851457:0.157592,Opisthokonta.Fungi-Fusarium_solani_mpVI_77-13-4.GI.302898922:0.112242)100:0.137639,(Opisthokonta.Fungi-Verticillium_tricorpus.g7034.t1:0.151317,Opisthokonta.Fungi-Colletotrichum_higginsianum.GI.380488684:0.144001)90:0.048385)98:0.030305,(((Opisthokonta.Fungi-Diaporthe_longicolla.g12856.t1:0.056837,Opisthokonta.Fungi-Diaporthe_ampelina.g12380.t1:0.068236)100:0.056447,Opisthokonta.Fungi-Pestalotiopsis_fici_W106-1.GI.630042074:0.118980)92:0.028831,Opisthokonta.Fungi-Valsa_mali.g9137.t1:0.107834)100:0.055336)87:0.027997)99:0.052032,Opisthokonta.Fungi-Aspergillus_nidulans_FGSC_A4.GI.67901496:0.198618)99:0.035323)97:0.057689)57:0.031912)48:0.160539,Opisthokonta.Fungi-Schizophyllum_commune_H4-8.GI.302675136:0.463255)51:0.157397,((Chromalveolata.Stramenopiles-Pythium_ultimum.G004999:0.124195,Chromalveolata.Stramenopiles-Pythium_ultimum.G005000:0.026145)100:0.195522,(Chromalveolata.Stramenopiles-Pythium_ultimum.G012644:0.137418,Chromalveolata.Stramenopiles-Phytophthora_infestans_T30-4.GI.301096563:0.295127)100:0.397873)100:0.864418)100:0.025989)99:0.441320,Opisthokonta.Fungi-Komagataella_pastoris_GS115.GI.254565031:0.804519);
Magnaporthiopsis_incrustans.scf321_10.g5.tree	(Opisthokonta.Fungi-Cladonia_grayi.JGIclagr2.93922:1.570015,(Opisthokonta.Fungi-Sclerotinia_sclerotiorum_1980_UF-70.GI.156035797:1.145855,(((((Opisthokonta.Fungi-Sclerotinia_sclerotiorum_1980_UF-70.GI.156051152:0.043700,Opisthokonta.Fungi-Botrytis_cinerea_B05.10.GI.154299168:0.115077)100:1.650645,Opisthokonta.Fungi-Verticillium_tricorpus.g6144.t1:0.766968)99:0.393290,(((((((Opisthokonta.Fungi-Bipolaris.GI.627825774:0.359870,(Opisthokonta.Fungi-Pyrenophora_teres_f_teres_0-1.GI.330912785:0.279481,Opisthokonta.Fungi-Bipolaris.GI.627921368:0.269450)60:0.073280)100:1.015726,(Opisthokonta.Fungi-Valsa_mali.g2671.t1:0.442621,Opisthokonta.Fungi-Diaporthe_longicolla.g8910.t1:0.209448)100:0.542918)51:0.089810,(((Magnaporthales-Pyricularia_grisea.M82.contig_3743:0.258194,Magnaporthales-Pyricularia_oryzae.MGG_06535:0.058279)100:0.562509,(Magnaporthales-Gaeumannomyces_cylindrosporus.CBS61075.contig_3112:0.123510,(Magnaporthales-Magnaporthiopsis_rhizophila.scf152-augustus-gene-0.83:0.170535,Magnaporthales-Nakataea_oryzae.scf61-augustus-gene-0.97:0.166454)100:0.207759)100:0.264254)83:0.082684,((Magnaporthales-Pseudohelonectia_lignicola.scf129-processed-gene-0.55:0.769193,(((((Opisthokonta.Fungi-Colletotrichum_graminicola.GLRG_04082T0:0.117459,Opisthokonta.Fungi-Colletotrichum_sublineola.GI.640927414:0.122620)100:0.084937,(Opisthokonta.Fungi-Colletotrichum_higginsianum.GI.380476931:0.210137,Opisthokonta.Fungi-Colletotrichum_fioriniae_PJ7.GI.615458098:0.078091)93:0.016908)83:0.036732,Opisthokonta.Fungi-Colletotrichum_gloeosporioides.GI.596663944:0.050756)88:0.072551,Opisthokonta.Fungi-Colletotrichum_orbiculare.GI.477534683:0.037303)100:0.501205,(Magnaporthales-Pyricularia_oryzae.MGG_08525:0.527416,(((Magnaporthales-Buergenerula_spartinae.ATCC22848.contig_7598:0.238055,Magnaporthales-Gaeumannomyces_graminis_var.avenae.CBS18765.contig_1838:0.063328)76:0.021108,Magnaporthales-Magnaporthiopsis_incrustans.scf321_10.g5:0.090175)95:0.030294,Magnaporthales-Nakataea_oryzae.scf250-processed-gene-0.30:0.065182)100:0.291155)99:0.179102)100:0.364806)60:0.087926,((Opisthokonta.Fungi-Sporothrix_schenckii.GI.550804548:0.020807,Opisthokonta.Fungi-Sporothrix_brasiliensis.GI.748544529:0.018504)100:0.870463,(Magnaporthales-Magnaporthiopsis_rhizophila.scf200-processed-gene-0.22:0.440026,(Magnaporthales-Ophioceras_dolichostomum.scf421-augustus-gene-0.31:0.296120,Magnaporthales-Pseudohelonectia_lignicola.scf85-augustus-gene-0.139:0.084307)99:0.100901)100:0.299704)60:0.027825)99:0.172057)99:0.156270)44:0.118850,((((Opisthokonta.Fungi-Thielavia.GI.367053613:0.411285,Opisthokonta.Fungi-Podospora_anserina_S_mat_.GI.171694538:0.282135)100:0.244231,Opisthokonta.Fungi-Sordaria_macrospora_k-hell.GI.336275589:0.318166)95:0.115435,(Magnaporthales-Ophioceras_dolichostomum.scf186-snap-gene-0.107:0.138583,Magnaporthales-Pseudohelonectia_lignicola.scf26-augustus-gene-0.173:0.151519)100:0.288963)99:0.167766,Magnaporthales-Pyricularia_oryzae.MGG_13656:1.063163)58:0.123916)26:0.038987,((Opisthokonta.Fungi-Verticillium_dahliae_VdLs.17.GI.697075791:0.070131,Opisthokonta.Fungi-Verticillium_tricorpus.g1654.t1:0.075547)100:0.749528,(((Opisthokonta.Fungi-Myceliophthora.GI.367024259:0.836007,(Opisthokonta.Fungi-Verticillium_alfalfae_VaMs.102.GI.302408955:0.163277,Opisthokonta.Fungi-Verticillium_tricorpus.g9783.t1:0.094582)100:0.318352)81:0.102044,(Opisthokonta.Fungi-Ophiostoma_ulmi.g7823:0.208841,(Opisthokonta.Fungi-Sporothrix_schenckii.GI.550809179:0.013909,Opisthokonta.Fungi-Sporothrix_brasiliensis.GI.748542236:0.010366)100:0.143410)100:0.424884)81:0.097421,(((Magnaporthales-Ophioceras_dolichostomum.scf320-augustus-gene-0.39:0.260520,(Magnaporthales-Macgarvieomyces_juncicola.CBS61082A013_S2_L001_R1_001_.contig_5041:0.175984,Magnaporthales-Pyricularia_oryzae.MGG_09061:0.113482)100:0.125808)100:0.247967,(Opisthokonta.Fungi-Sordaria_macrospora_k-hell.GI.336262146:0.408652,Opisthokonta.Fungi-Podospora_anserina_S_mat_.GI.171680068:0.316626)99:0.202638)100:0.118166,Opisthokonta.Fungi-Pestalotiopsis_fici_W106-1.GI.630031081:0.728054)93:0.110810)100:0.133151)66:0.071800)33:0.052729,(Opisthokonta.Fungi-Cryphonectria_parasitica.Crypa1.94201:0.951832,Opisthokonta.Fungi-Pestalotiopsis_fici_W106-1.GI.630028696:0.462422)61:0.173526)55:0.051301,Opisthokonta.Fungi-Ophiostoma_piceae.GI.512193628:0.913672)91:0.054432)90:0.031227,((((Opisthokonta.Fungi-Cryphonectria_parasitica.Crypa1.51158:0.462537,Opisthokonta.Fungi-Valsa_mali.g5289.t1:0.254155)100:0.236267,Opisthokonta.Fungi-Pestalotiopsis_fici_W106-1.GI.630033348:0.514652)99:0.171482,Opisthokonta.Fungi-Pestalotiopsis_fici_W106-1.GI.630021439:0.677342)100:0.303548,Opisthokonta.Fungi-Fusarium_solani_mpVI_77-13-4.GI.302924988:0.882686)79:0.029735)100:0.339803,(Opisthokonta.Fungi-Aspergillus_flavus_NRRL3357.GI.238504780:0.682401,(Opisthokonta.Fungi-Aspergillus.GI.121715876:0.454171,Opisthokonta.Fungi-Aspergillus_nidulans_FGSC_A4.GI.67538988:0.265621)100:0.637296)95:0.207605)100:0.229422)99:0.231461,(Opisthokonta.Fungi-Cladonia_grayi.JGIclagr2.120020:1.038877,Opisthokonta.Fungi-Cladonia_grayi.JGIclagr2.91725:0.790702)97:0.287908);
Magnaporthiopsis_incrustans.scf32_89.g43.tree	(Bacteria.Actinobacteria-Microlunatus_phosphovorus_NM-1.GI.336117548:0.506867,Magnaporthales-Pseudohelonectia_lignicola.scf9-augustus-gene-0.256:0.565534,((((((((Bacteria.Fusobacteria-Leptotrichia_hofstadii_F0254.GI.260890188:0.663943,(Bacteria.Firmicutes-Clostridium_carboxidivorans_P7.GI.296186960:0.591360,(Bacteria.Proteobacteria-Delftia_acidovorans_SPH-1.GI.160898972:0.076456,Bacteria.Proteobacteria-Acidovorax_sp_CF316.GI.395006624:0.088948)100:0.376928)97:0.073808)99:0.147081,(Bacteria.Proteobacteria-Acidovorax_sp_CF316.GI.395010094:0.556289,Bacteria.Proteobacteria-Cystobacter.GI.444913653:0.338930)100:0.506718)52:0.091854,Bacteria.Proteobacteria-Oceaniovalibus_guishaninsula_JLT20.GI.407799471:0.699352)50:0.059886,(Bacteria.Actinobacteria-Micromonospora.GI.443294412:0.854278,(Bacteria.Proteobacteria-Teredinibacter_turnerae_T7901.GI.254785403:0.591115,(Bacteria.Actinobacteria-Amycolatopsis_mediterranei_S699.GI.384149854:0.621924,((((Chromalveolata.Stramenopiles-Phytophthora_infestans_T30-4.GI.301121084:0.286597,Chromalveolata.Stramenopiles-Pythium_ultimum.G005486:0.201543)86:0.060569,(Chromalveolata.Stramenopiles-Phytophthora_infestans_T30-4.GI.301095645:0.018393,Chromalveolata.Stramenopiles-Phytophthora_infestans_T30-4.GI.301095647:0.031003)99:0.314536)90:0.155382,(Chromalveolata.Stramenopiles-Aurantiochytrium_limacinum.jgiAurli1_75033:0.210208,Chromalveolata.Stramenopiles-Aurantiochytrium_limacinum.jgiAurli1_75210:0.309851)100:0.201160)84:0.121316,Magnaporthales-Pseudophialophora_eragrostis.CM12m9.contig_15247:3.683556)50:0.169221)31:0.072162)41:0.038216)99:0.097188)51:0.069944,Bacteria.FibrobacteresAcidobacteria-Candidatus_Solibacter_usitatu.GI.116623308:0.579986)58:0.076808,(((Bacteria.Proteobacteria-Acetobacter_pasteurianus_IFO_3283-.GI.258542607:0.646111,Bacteria.FibrobacteresAcidobacteria-Granulicella_mallensis_MP5A.GI.374312453:0.383129)99:0.142281,(Bacteria.Proteobacteria-Hydrocarboniphaga_effusa_AP103.GI.392953698:0.352715,Bacteria.Proteobacteria-Caulobacter_sp_K31.GI.167644561:0.651998)94:0.067341)97:0.071063,Bacteria.Proteobacteria-Xanthomonas_campestris_pv_campest.GI.77747869:0.641615)87:0.062373)67:0.104141,((Magnaporthales-Pyricularia_oryzae.MGG_09732:0.550909,(((Opisthokonta.Fungi-Fusarium_pseudograminearum_CS3096.GI.685860635:0.216268,Opisthokonta.Fungi-Glarea.GI.636761101:0.173351)100:0.314439,Opisthokonta.Fungi-Baudoinia.GI.627808175:0.224433)88:0.137103,((Opisthokonta.Fungi-Pestalotiopsis_fici_W106-1.GI.630008809:0.274559,(Opisthokonta.Fungi-Diaporthe_longicolla.g8161.t1:0.130794,Opisthokonta.Fungi-Valsa_mali.g20.t1:0.179819)100:0.143996)49:0.037065,((Magnaporthales-Pseudophialophora_schizachyrii.AL3S4.contig_22236:0.222283,(Magnaporthales-Magnaporthiopsis_rhizophila.scf78-processed-gene-0.88:0.016275,Magnaporthales-Magnaporthiopsis_incrustans.scf32_89.g43:0.021683)100:0.076597)89:0.075253,(Opisthokonta.Fungi-Colletotrichum_gloeosporioides.GI.596703068:0.126859,(Opisthokonta.Fungi-Colletotrichum_fioriniae_PJ7.GI.615448551:0.118164,Opisthokonta.Fungi-Colletotrichum_higginsianum.GI.380478674:0.133726)85:0.049527)83:0.045432)100:0.163651)50:0.030400)88:0.070373)75:0.068773,Opisthokonta.Fungi-Aspergillus_flavus_NRRL3357.GI.238508052:0.384988)100:0.497589)69:0.069738,(((((Opisthokonta.Fungi-Monacrosporium_haptotylum.Monha1.10234:0.463608,Opisthokonta.Fungi-Monacrosporium_haptotylum.Monha1.6503:0.201572)100:0.264185,((((Magnaporthales-Magnaporthiopsis_rhizophila.scf22-processed-gene-0.331:0.385801,Magnaporthales-Pyricularia_oryzae.MGG_03771:0.132011)100:0.326017,(Opisthokonta.Fungi-Thielavia.GI.367041095:0.230640,Opisthokonta.Fungi-Diaporthe_longicolla.g11973.t1:0.191679)97:0.053389)64:0.048208,(Opisthokonta.Fungi-Fusarium_solani_mpVI_77-13-4.GI.302889579:0.126046,Opisthokonta.Fungi-Verticillium_tricorpus.g6071.t1:0.141189)100:0.106611)64:0.046264,(Opisthokonta.Fungi-Schizophyllum_commune_H4-8.GI.302675743:0.104182,(Opisthokonta.Fungi-Schizophyllum_commune_H4-8.GI.302675731:0.063562,Opisthokonta.Fungi-Schizophyllum_commune_H4-8.GI.302675745:0.054541)95:0.042526)100:0.208993)100:0.128737)97:0.060537,(Opisthokonta.Fungi-Glarea.GI.636762739:0.490356,((Opisthokonta.Fungi-Zymoseptoria_tritici_IPO323.GI.398393422:0.413621,(Opisthokonta.Fungi-Cladonia_grayi.JGIclagr2.87063:0.259036,Opisthokonta.Fungi-Pestalotiopsis_fici_W106-1.GI.630016297:0.269347)96:0.029879)67:0.054132,(Opisthokonta.Fungi-Grosmannia_clavigera.Grocl1.1276:0.369982,Magnaporthales-Macgarvieomyces_juncicola.CBS61082A013_S2_L001_R1_001_.contig_2350:0.245222)100:0.159133)78:0.061009)100:0.168515)98:0.110368,Opisthokonta.Fungi-Eutypa_lata_UCREL1.GI.629650990:0.731433)100:0.188006,((Magnaporthales-Pseudohelonectia_lignicola.scf59-processed-gene-0.102:0.584979,((Opisthokonta.Fungi-Neurospora.GI.698991872:0.076465,Opisthokonta.Fungi-Sordaria_macrospora_k-hell.GI.336262152:0.122252)100:0.284975,(Magnaporthales-Ophioceras_dolichostomum.scf128-processed-gene-0.24:0.283686,(Opisthokonta.Fungi-Sporothrix_schenckii.GI.550805160:0.002794,Opisthokonta.Fungi-Sporothrix_brasiliensis.GI.748543302:0.015683)100:0.264410)73:0.062956)82:0.051490)100:0.089006,(((Opisthokonta.Fungi-Aspergillus_niger_CBS_513.88.GI.145242544:0.514700,Opisthokonta.Fungi-Botrytis_cinerea_B05.10.GI.154322593:0.301596)86:0.102214,Opisthokonta.Fungi-Pyrenophora_tritici-repentis_Pt-1C-BFP.GI.189210102:0.294563)97:0.092066,Opisthokonta.Fungi-Coniosporium.GI.667830474:0.302689)98:0.087403)100:0.205891)100:0.235866)100:0.507860);
Magnaporthiopsis_incrustans.scf32_89.g81.tree	(Chromalveolata.Dinoflagellates-Symbiodinium_minutum.v1.2.006671.t1:5.120843,((((((((((((Opisthokonta.Metazoa-Lottia_gigantea.jgiLotgi1_237425:0.748048,Opisthokonta.Metazoa-Branchiostoma_floridae.GI.260797066:0.799274)100:1.413176,((Plantae.Viridiplantae-Chlamydomonas_reinhardtii.GI.159490036:1.287689,(Chromalveolata.Haptophyceae-Emiliania_huxleyi.jgiEmihu1.245898:0.132821,Chromalveolata.Haptophyceae-Emiliania_huxleyi.jgiEmihu1.108376:0.038953)100:1.143807)92:0.175451,Bacteria.Proteobacteria-Sorangium_cellulosum_So_ce56.GI.162455385:0.651601)96:0.169960)96:0.049951,(((Chromalveolata.Stramenopiles-Phaeodactylum_tricornutum_CCAP_.GI.219109666:1.192521,Chromalveolata.Dinoflagellates-Symbiodinium_minutum.v1.2.028835.t1:0.972378)99:0.236367,(Chromalveolata.Rhizaria-Bigelowiella_natans_87474_estExt_fgenesh1_pg.C_200213:0.758105,Chromalveolata.Rhizaria-Bigelowiella_natans_90405_estExt_fgenesh1_pg.C_700009:0.943034)100:0.217078)100:0.156914,Chromalveolata.Rhizaria-Bigelowiella_natans_89412_estExt_fgenesh1_pg.C_490008:1.193623)63:0.104813)60:0.098308,(Chromalveolata.Stramenopiles-Thalassiosira_pseudonana_CCMP.GI.223993203:1.035929,Chromalveolata.Stramenopiles-Aureococcus_anophagefferens.jgiAuran1_63972:1.683606)99:0.373268)97:0.060282,((Bacteria.BacteroidetesChlorobi-Fulvivirga_imtechensis_AK7.GI.441495787:0.990845,((Archaea.Euryarchaeota-Halopiger_xanaduensis_SH-6.GI.336251805:0.671296,((Bacteria.Firmicutes-Halothermothrix.GI.220931261:0.693210,Bacteria.Firmicutes-Paenibacillus_mucilaginosus_KNP414.GI.337750246:0.345288)97:0.121712,Bacteria.Firmicutes-Acetivibrio_cellulolyticus_CD2.GI.366162601:0.746908)96:0.097257)100:0.131704,(Bacteria.Chloroflexi-Herpetosiphon.GI.159897953:0.518245,(Bacteria.Actinobacteria-Streptosporangium.GI.271969096:0.118613,(Bacteria.Actinobacteria-Verrucosispora_maris_AB-18-032.GI.330470617:0.166773,Bacteria.Actinobacteria-Micromonospora.GI.443291355:0.102540)100:0.083734)100:0.432335)100:0.123419)99:0.181665)99:0.187647,(Bacteria.Firmicutes-Paenibacillus_mucilaginosus_KNP414.GI.337750504:0.196086,(Bacteria.Proteobacteria-Stigmatella_aurantiaca_DW43-1.GI.310824506:0.144513,Bacteria.Proteobacteria-Cystobacter.GI.444918845:0.105439)100:0.142736)100:1.045107)100:1.054438)100:0.277692,((Chromalveolata.Stramenopiles-Ectocarpus_siliculosus.GI.298709463:0.259015,(Chromalveolata.Stramenopiles-Ectocarpus_siliculosus.GI.299116301:0.143827,Chromalveolata.Stramenopiles-Ectocarpus_siliculosus.GI.298704784:0.246864)91:0.096475)100:0.713880,(Chromalveolata.Stramenopiles-Pythium_ultimum.G007100:0.706289,((Chromalveolata.Stramenopiles-Pythium_ultimum.G002296:0.242707,(Chromalveolata.Stramenopiles-Phytophthora_infestans_T30-4.GI.301101363:0.329546,Chromalveolata.Stramenopiles-Phytophthora_infestans_T30-4.GI.301117774:0.158699)99:0.125326)100:0.263146,(Chromalveolata.Stramenopiles-Pythium_ultimum.G002044:0.229870,Chromalveolata.Stramenopiles-Phytophthora_infestans_T30-4.GI.301101764:0.303258)100:0.269614)100:0.191005)100:0.322422)95:0.103967)100:0.205785,Opisthokonta.Fungi-Puccinia_graminis_f_sp_tritici_CRL_75-36-700-.GI.403177272:1.035708)93:0.133139,((((Opisthokonta.Fungi-Tuber_melanosporum_Mel28.GI.296416382:0.923227,Opisthokonta.Fungi-Tuber_melanosporum_Mel28.GI.296420713:0.595857)50:0.073831,Opisthokonta.Fungi-Monacrosporium_haptotylum.Monha1.9404:0.462744)62:0.055053,((Opisthokonta.Fungi-Tetrapisispora.GI.444322556:0.327595,Opisthokonta.Fungi-Lachancea.GI.255718509:0.234480)100:0.344979,Opisthokonta.Fungi-Yarrowia_lipolytica_CLIB122.GI.210075070:0.526040)100:0.188350)42:0.042498,(Opisthokonta.Fungi-Schizosaccharomyces_pombe_972h-.GI.19114074:0.704971,Opisthokonta.Fungi-Schizosaccharomyces_pombe_972h-.GI.19115459:0.595256)81:0.097005)47:0.048952)100:0.179834,((((((Opisthokonta.Fungi-Sporothrix_brasiliensis.GI.748536925:0.319019,(Opisthokonta.Fungi-Ophiostoma_piceae.GI.512193214:0.044077,Opisthokonta.Fungi-Ophiostoma_ulmi.g7243:0.058802)100:0.171578)100:0.323286,((Magnaporthales-Macgarvieomyces_juncicola.CBS61082A013_S2_L001_R1_001_.contig_2774:0.057375,Magnaporthales-Xenopyricularia_zizaniicola.CBS132356A019_S4_L001_R1_001_.contig_1435:0.070755)100:0.249005,(Magnaporthales-Pseudophialophora_schizachyrii.AL3S4.contig_7481:0.112051,(Magnaporthales-Pyricularia_longispora.CBS125232.contig_5330:0.129988,((Magnaporthales-Ophioceras_commune.M91A005_S1_L001_R1_001_.contig_2439:0.186049,Magnaporthales-Ophioceras_dolichostomum.scf19-processed-gene-0.36:0.136382)100:0.066040,Magnaporthales-Pseudohelonectia_lignicola.scf238-processed-gene-0.25:0.118325)100:0.057685)84:0.020856)100:0.049542)100:0.116214)89:0.038009,(Opisthokonta.Fungi-Podospora_anserina_S_mat_.GI.171682176:0.249711,(Opisthokonta.Fungi-Myceliophthora.GI.367029685:0.217793,Opisthokonta.Fungi-Thielavia.GI.367040163:0.108985)78:0.043136)100:0.095929)91:0.036592,((Opisthokonta.Fungi-Verticillium_tricorpus.g11459.t1:0.183818,(Opisthokonta.Fungi-Metarhizium_majus.GI.743676719:0.223181,Opisthokonta.Fungi-Cordyceps_militaris_CM01.GI.573984685:0.323585)100:0.163099)100:0.094050,(Opisthokonta.Fungi-Eutypa_lata_UCREL1.GI.629639226:0.201730,Opisthokonta.Fungi-Pestalotiopsis_fici_W106-1.GI.630029445:0.196292)100:0.157647)91:0.064547)89:0.048974,(Opisthokonta.Fungi-Cryphonectria_parasitica.Crypa1.50761:0.195683,Opisthokonta.Fungi-Diaporthe_longicolla.g1361.t1:0.223330)100:0.113569)100:0.045510,((Opisthokonta.Fungi-Blumeria_graminis.JGIblugr1.21971:0.350651,Opisthokonta.Fungi-Glarea.GI.636768159:0.273073)94:0.048160,Opisthokonta.Fungi-Marssonina_brunnea_f_sp_multigermtubi_MB_m1.GI.597573367:0.306846)100:0.072950)100:0.056202)87:0.042099,((Opisthokonta.Fungi-Aspergillus_flavus_NRRL3357.GI.238486334:0.303695,(Opisthokonta.Fungi-Blastomyces_dermatitidis_SLH14081.GI.261199236:0.214733,Opisthokonta.Fungi-Coccidioides_posadasii_C735_delta_SOWgp.GI.303322737:0.253174)100:0.100517)100:0.102127,Opisthokonta.Fungi-Cladonia_grayi.JGIclagr2.113011:0.282931)98:0.071282)100:0.078649,(Opisthokonta.Fungi-Diaporthe_longicolla.g13092.t1:0.221994,(Magnaporthales-Pyricularia_oryzae.MGG_05489:0.162798,(Opisthokonta.Fungi-Colletotrichum_fioriniae_PJ7.GI.615447717:0.104273,((Magnaporthales-Nakataea_oryzae.scf282-processed-gene-0.21:0.081829,Magnaporthales-Magnaporthiopsis_incrustans.scf32_89.g81:0.100888)100:0.059202,(Opisthokonta.Fungi-Colletotrichum_graminicola.GLRG_02142T0:0.095795,Opisthokonta.Fungi-Colletotrichum_higginsianum.GI.380494209:0.102936)95:0.026036)100:0.049397)99:0.062780)100:0.054035)100:0.423901)95:0.050751,Opisthokonta.Fungi-Baudoinia.GI.627803303:0.356839)90:0.021294,(Opisthokonta.Fungi-Leptosphaeria_maculans_JN3.GI.396466724:0.187588,Opisthokonta.Fungi-Bipolaris.GI.627821551:0.172102)98:0.187542);
Magnaporthiopsis_incrustans.scf33_97.g79.tree	(Opisthokonta.Metazoa-Anolis_carolinensis.GI.327279168:1.225023,((((((((Plantae.Viridiplantae-Coccomyxa_subellipsoidea_9003.estExt_Genemark1.C_80176:0.692032,Amoebozoa.Centramoebida-Acanthamoeba_castellanii.gi470449264:0.739584)96:0.135651,Bacteria.Proteobacteria-Methylomonas_methanica_MC09.GI.333983813:1.168742)51:0.056293,(Bacteria.Proteobacteria-Plesiocystis_pacifica_SIR-1.GI.149921303:0.919889,((((Opisthokonta.Fungi-Pestalotiopsis_fici_W106-1.GI.630010695:0.952191,(((Opisthokonta.Fungi-Botrytis_cinerea_B05.10.GI.154299647:0.420732,Opisthokonta.Fungi-Glarea.GI.636758919:0.368054)100:0.157944,Opisthokonta.Fungi-Botrytis_cinerea_B05.10.GI.154293298:0.723623)99:0.143439,((((Magnaporthales-Pyricularia_oryzae.MGG_11458:0.568018,((((Opisthokonta.Fungi-Verticillium_tricorpus.g5561.t1:0.308931,Opisthokonta.Fungi-Colletotrichum_sublineola.GI.640916015:0.375110)100:0.160049,(Opisthokonta.Fungi-Colletotrichum_fioriniae_PJ7.GI.615444238:0.400938,Opisthokonta.Fungi-Verticillium_tricorpus.g11246.t1:0.325202)100:0.154352)57:0.034301,(Magnaporthales-Pyricularia_oryzae.MGG_05902:0.453660,(Opisthokonta.Fungi-Diaporthe_longicolla.g240.t1:0.053152,Opisthokonta.Fungi-Diaporthe_ampelina.g9249.t1:0.078586)100:0.473431)100:0.169404)52:0.045134,((Opisthokonta.Fungi-Chaetomium_globosum_CBS_148.51.GI.116195796:0.305708,Opisthokonta.Fungi-Bipolaris_zeicola_26-R-13.GI.628219518:0.388969)85:0.065732,Opisthokonta.Fungi-Metarhizium.GI.629701349:0.438671)99:0.113007)59:0.037957)99:0.076590,(Opisthokonta.Fungi-Eutypa_lata_UCREL1.GI.629639950:0.424618,(((Magnaporthales-Ophioceras_dolichostomum.scf202-augustus-gene-0.72:0.193647,(((Magnaporthales-Nakataea_oryzae.scf190-processed-gene-0.58:0.103705,(Magnaporthales-Buergenerula_spartinae.ATCC22848.contig_1308:0.056530,(Magnaporthales-Magnaporthiopsis_rhizophila.scf49-augustus-gene-0.270:0.022547,Magnaporthales-Magnaporthiopsis_incrustans.scf33_97.g79:0.020080)100:0.057903)97:0.013143)98:0.046157,Magnaporthales-Ophioceras_leptosporum.CBS89470A014_S3_L001_R1_001_.contig_6351:0.181099)99:0.028478,Magnaporthales-Pseudohelonectia_lignicola.scf195-augustus-gene-0.87:0.112298)93:0.044841)100:0.107102,Opisthokonta.Fungi-Colletotrichum_gloeosporioides.GI.596727551:0.249505)100:0.171742,(Opisthokonta.Fungi-Myceliophthora.GI.367032668:0.214199,Opisthokonta.Fungi-Podospora_anserina_S_mat_.GI.171680600:0.408767)100:0.339192)100:0.097089)100:0.113898)96:0.048691,(Opisthokonta.Fungi-Diaporthe_longicolla.g5630.t1:0.412072,Opisthokonta.Fungi-Bipolaris.GI.627822755:0.384770)100:0.313820)83:0.011509,(Opisthokonta.Fungi-Neofusicoccum_parvum_UCRNP2.GI.615423209:0.592834,(Opisthokonta.Fungi-Coniosporium.GI.667836853:0.294384,(Opisthokonta.Fungi-Endocarpon_pusillum_Z07020.GI.629637552:0.230906,Opisthokonta.Fungi-Cyphellophora.GI.671160952:0.213448)100:0.055577)100:0.117661)59:0.058715)100:0.192882)86:0.121972)77:0.088032,((Opisthokonta.Fungi-Eutypa_lata_UCREL1.GI.629673977:0.643109,Opisthokonta.Fungi-Grosmannia_clavigera.Grocl1.3058:0.774612)81:0.172142,((Opisthokonta.Fungi-Monacrosporium_haptotylum.Monha1.2593:0.939484,Opisthokonta.Fungi-Cladonia_grayi.JGIclagr2.113739:0.446601)75:0.119237,Opisthokonta.Fungi-Grosmannia_clavigera.Grocl1.6571:0.643789)76:0.120653)100:0.255569)74:0.140248,Magnaporthales-Pyricularia_grisea.M82.contig_1359:0.735634)94:0.140510,(((Opisthokonta.Fungi-Postia_placenta_Mad-698-R.GI.242208431:0.428170,(Opisthokonta.Fungi-Postia_placenta_Mad-698-R.GI.242220983:0.000001,Opisthokonta.Fungi-Postia_placenta_Mad-698-R.GI.242209946:0.521608)100:0.449079)100:0.273438,Opisthokonta.Fungi-Ustilago.GI.71020045:0.681132)99:0.188298,Opisthokonta.Fungi-Cladonia_grayi.JGIclagr2.40117:0.892900)96:0.176226)100:0.234963)88:0.129396)89:0.048633,Bacteria.Proteobacteria-Mesorhizobium_loti_MAFF303099.GI.13476664:0.849320)90:0.064127,Bacteria.BacteroidetesChlorobi-Flexibacter.GI.392396718:0.712126)60:0.026245,((Plantae.Viridiplantae-Selaginella_moellendorffii.GI.302780121:0.709197,((Plantae.Viridiplantae-Arabidopsis_thaliana.GI.42571827:0.525120,((Plantae.Viridiplantae-Arabidopsis_thaliana.GI.15223976:0.434063,Plantae.Viridiplantae-Vitis_vinifera.GI.225426518:0.315126)42:0.059701,(Plantae.Viridiplantae-Arabidopsis_thaliana.GI.15239571:0.255751,Plantae.Viridiplantae-Vitis_vinifera.GI.359492542:0.231427)37:0.068615)51:0.082062)72:0.046644,Plantae.Viridiplantae-Vitis_vinifera.GI.225443960:0.521325)99:0.131610)98:0.194332,((Plantae.Viridiplantae-Glycine_max.Glyma18g50290.1:0.293424,(Plantae.Viridiplantae-Glycine_max.Glyma10g32030.1:0.093811,Plantae.Viridiplantae-Glycine_max.Glyma10g32020.1:0.107804)100:0.200975)100:0.226268,(Plantae.Viridiplantae-Aquilegia_coerulea.Aquca_034_00040.1:0.313014,Plantae.Viridiplantae-Aquilegia_coerulea.Aquca_013_00350.1:0.385907)99:0.103531)100:0.183817)100:0.405368)74:0.088439,((((Bacteria.Actinobacteria-Streptomyces.GI.294817924:0.312405,Bacteria.Actinobacteria-Saccharothrix.GI.433604786:0.659848)100:0.404827,Bacteria.Actinobacteria-Nocardiopsis_alba_ATCC_BAA-2165.GI.403511882:0.661570)89:0.110109,Bacteria.Proteobacteria-Cystobacter.GI.444917440:0.501535)85:0.073649,(Bacteria.FibrobacteresAcidobacteria-Terriglobus.GI.390959104:0.648920,((Bacteria.Nitrospirae-Candidatus_Nitrospira_defluvii.GI.302038099:0.423652,Bacteria.Cyanobacteria-Cyanobium.GI.427703837:0.501691)81:0.134715,(((Bacteria.Cyanobacteria-Microcystis_aeruginosa_NIES-843.GI.166367250:0.175194,Bacteria.Cyanobacteria-Cyanobacterium.GI.428768753:0.211311)100:0.231375,Bacteria.Cyanobacteria-Nodularia_spumigena_CCY9414.GI.119510710:0.270439)99:0.066997,((Bacteria.Cyanobacteria-Nostoc.GI.186686361:0.303501,Bacteria.Cyanobacteria-Crinalium.GI.428308280:0.307009)98:0.060341,(Bacteria.Planctomycetes-Singulisphaera.GI.430744324:0.295400,(Bacteria.Planctomycetes-Planctomyces.GI.149175208:0.231369,Bacteria.Planctomycetes-Planctomyces.GI.149175209:0.153005)100:0.096258)100:0.120893)89:0.041854)100:0.111302)80:0.071972)78:0.064636)74:0.033976)70:0.080827,Bacteria.Proteobacteria-Chondromyces.GI.405374228:0.633527)81:0.114020,(Opisthokonta.Fungi-Debaryomyces_hansenii_CBS767.GI.294655516:0.799504,Bacteria.Proteobacteria-alpha_proteobacterium_BAL199.GI.163797380:0.622467)99:0.139748);
Magnaporthiopsis_incrustans.scf33_97.g84.tree	(Opisthokonta.Fungi-Cryptococcus_neoformans_var_neoformans_JEC.GI.58264134:1.014820,Opisthokonta.Fungi-Ustilago.GI.71003916:0.987900,((((((Opisthokonta.Fungi-Ustilago.GI.71021193:0.939684,(Opisthokonta.Fungi-Schizophyllum_commune_H4-8.GI.302691828:0.357445,Opisthokonta.Fungi-Laccaria_bicolor_S238N-H82.GI.170103446:0.278925)100:0.606033)99:0.198482,(Opisthokonta.Fungi-Malassezia.GI.164655925:1.107689,((Opisthokonta.Fungi-Ustilago.GI.71005832:0.767765,Opisthokonta.Fungi-Cladonia_grayi.JGIclagr2.30902:0.462410)100:0.191100,(Opisthokonta.Fungi-Pestalotiopsis_fici_W106-1.GI.630015555:0.480536,Magnaporthales-Pyricularia_oryzae.MGG_10702:0.512669)100:0.217879)99:0.205352)100:0.225644)99:0.162710,((Opisthokonta.Fungi-Yarrowia_lipolytica_CLIB122.GI.50556256:0.431568,(Opisthokonta.Fungi-Yarrowia_lipolytica_CLIB122.GI.50547665:0.119447,Opisthokonta.Fungi-Yarrowia_lipolytica_CLIB122.GI.50548567:0.488075)87:0.094949)100:0.686607,(Opisthokonta.Fungi-Tuber_melanosporum_Mel28.GI.296419799:0.605047,(Magnaporthales-Magnaporthiopsis_rhizophila.scf112-processed-gene-0.117:0.374960,(Magnaporthales-Macgarvieomyces_juncicola.CBS61082A013_S2_L001_R1_001_.contig_1472:0.179240,Magnaporthales-Pyricularia_oryzae.MGG_03411:0.118142)99:0.088228)100:0.347441)99:0.208207)100:0.153281)99:0.068689,(Opisthokonta.Fungi-Monacrosporium_haptotylum.Monha1.4392:0.667503,(Opisthokonta.Fungi-Togninia_minima_UCRPA7.GI.631240748:0.741218,(((((((Opisthokonta.Fungi-Setosphaeria_turcica_Et28A.GI.636588525:0.389705,Opisthokonta.Fungi-Eutypa_lata_UCREL1.GI.629674327:0.271710)46:0.059281,((((((Opisthokonta.Fungi-Sporothrix_schenckii.GI.550811527:0.011509,Opisthokonta.Fungi-Sporothrix_brasiliensis.GI.748536015:0.010644)100:0.160935,(Opisthokonta.Fungi-Ophiostoma_piceae.GI.512193529:0.048661,Opisthokonta.Fungi-Ophiostoma_ulmi.g1121:0.098490)100:0.149746)100:0.207987,Opisthokonta.Fungi-Capronia_epimyces_CBS_606.96.GI.628252276:0.204177)100:0.091386,(Opisthokonta.Fungi-Podospora_anserina_S_mat_.GI.171688830:0.329631,(Opisthokonta.Fungi-Thielavia.GI.367054474:0.153707,(Opisthokonta.Fungi-Myceliophthora.GI.367034986:0.159528,Opisthokonta.Fungi-Chaetomium_globosum_CBS_148.51.GI.116199757:0.159595)99:0.047769)99:0.066787)100:0.101078)53:0.029847,(Magnaporthales-Pseudohelonectia_lignicola.scf69-processed-gene-0.22:0.251743,(Opisthokonta.Fungi-Aspergillus_terreus_NIH2624.GI.115388305:0.256041,(Opisthokonta.Fungi-Fusarium_solani_mpVI_77-13-4.GI.302903375:0.081092,Opisthokonta.Fungi-Fusarium_graminearum_PH-1.GI.46139701:0.181911)99:0.080563)54:0.040660)56:0.027256)64:0.042133,((Opisthokonta.Fungi-Pestalotiopsis_fici_W106-1.GI.630010875:0.411780,Opisthokonta.Fungi-Aspergillus_flavus_NRRL3357.GI.238492315:0.167844)73:0.064461,(((Opisthokonta.Fungi-Cordyceps_militaris_CM01.GI.573977076:0.350345,Opisthokonta.Fungi-Trichoderma_reesei_QM6a.GI.589105307:0.268674)75:0.057369,(Opisthokonta.Fungi-Sordaria_macrospora_k-hell.GI.336269965:0.209197,Opisthokonta.Fungi-Capronia_coronata_CBS_617.96.GI.628238730:0.164045)94:0.030817)62:0.030227,(Opisthokonta.Fungi-Bipolaris_zeicola_26-R-13.GI.628219506:0.253995,Opisthokonta.Fungi-Glarea.GI.636756733:0.241544)100:0.069782)73:0.033104)100:0.078868)66:0.034950)77:0.063876,Opisthokonta.Fungi-Aspergillus_nidulans_FGSC_A4.GI.67540518:0.299646)100:0.154587,(Magnaporthales-Ophioceras_dolichostomum.scf11-processed-gene-0.80:0.351413,(Opisthokonta.Fungi-Valsa_mali.g9580.t1:0.282440,Opisthokonta.Fungi-Togninia_minima_UCRPA7.GI.631233131:0.203853)99:0.089620)92:0.067894)39:0.024708,((Opisthokonta.Fungi-Colletotrichum_gloeosporioides.GI.596671347:0.360389,((((Magnaporthales-Pseudophialophora_schizachyrii.AL3S4.contig_3630:0.128156,((Magnaporthales-Gaeumannomyces_graminis_var.graminis.M53.contig_11291:0.066038,Magnaporthales-Magnaporthiopsis_incrustans.scf33_97.g84:0.064875)81:0.003164,Magnaporthales-Gaeumannomyces_cylindrosporus.CBS61075.contig_15506:0.094399)98:0.051764)100:0.093735,Magnaporthales-Ophioceras_dolichostomum.scf202-processed-gene-0.39:0.168054)83:0.025565,Magnaporthales-Pseudohelonectia_lignicola.scf195-snap-gene-0.91:0.099092)100:0.142353,(Opisthokonta.Fungi-Colletotrichum_orbiculare.GI.477537325:0.106935,(Opisthokonta.Fungi-Colletotrichum_gloeosporioides.GI.596727546:0.113762,((Opisthokonta.Fungi-Colletotrichum_sublineola.GI.640924414:0.090746,Opisthokonta.Fungi-Colletotrichum_higginsianum.GI.380495064:0.044801)95:0.031572,Opisthokonta.Fungi-Colletotrichum_fioriniae_PJ7.GI.615456191:0.081207)100:0.076414)96:0.034079)100:0.115007)100:0.088073)99:0.027373,Opisthokonta.Fungi-Fusarium_solani_mpVI_77-13-4.GI.302892431:0.349775)98:0.059634)100:0.141337,Opisthokonta.Fungi-Neofusicoccum_parvum_UCRNP2.GI.615421850:0.355911)96:0.044231,(Opisthokonta.Fungi-Blastomyces_dermatitidis_SLH14081.GI.261195606:0.260927,(Opisthokonta.Fungi-Botrytis_cinerea_B05.10.GI.154291542:0.054899,Opisthokonta.Fungi-Sclerotinia_sclerotiorum_1980_UF-70.GI.156045267:0.059041)100:0.187230)91:0.110963)100:0.329749)94:0.073150)100:0.140708)100:0.171854,Opisthokonta.Fungi-Laccaria_bicolor_S238N-H82.GI.170112784:0.945774)91:0.104116,Opisthokonta.Fungi-Cryptococcus_neoformans_var_neoformans_JEC.GI.58260250:0.682456)100:0.289535);
Magnaporthiopsis_incrustans.scf34_78.g16.tree	(Chromalveolata.Stramenopiles-Albugo_laibachii.CCA19470:0.326701,(Chromalveolata.Stramenopiles-Pythium_ultimum.G001754:0.089068,Chromalveolata.Stramenopiles-Phytophthora_infestans_T30-4.GI.301094524:0.063786)89:0.077593,((((Plantae.Rhodophyta-Cyanidioschyzon_merolae_CME060C:1.030617,(Plantae.Rhodophyta-Porphyridium_purpureum_contig_504.3:0.949344,((Plantae.Rhodophyta-Galdieria_sulphuraria_stig_48.Gs50240.1:0.065950,Plantae.Rhodophyta-Galdieria_sulphuraria_stig_0.Gs00300.1:0.526060)98:0.284858,(Plantae.Rhodophyta-Chondrus_crispus_T00007902001:0.401978,Plantae.Rhodophyta-Calliarthron_tuberculosum.ORF_CLC_contig_224348_13:0.307125)100:0.304912)96:0.197207)99:0.272354)100:0.361777,((((((Opisthokonta.Fungi-Schizosaccharomyces_pombe_972h-.GI.19115420:0.978916,Opisthokonta.Fungi-Yarrowia_lipolytica_CLIB122.GI.210076015:0.210682)62:0.058003,Opisthokonta.Fungi-Schizosaccharomyces_pombe_972h-.GI.295443066:0.835379)90:0.114033,((((((((Opisthokonta.Fungi-Chaetomium_globosum_CBS_148.51.GI.116203809:0.480261,(Opisthokonta.Fungi-Podospora_anserina_S_mat_.GI.171679086:0.222484,Opisthokonta.Fungi-Verticillium_tricorpus.g5338.t1:0.010447)65:0.026051)25:0.000001,((Opisthokonta.Fungi-Colletotrichum_higginsianum.GI.380486760:0.017953,(Opisthokonta.Fungi-Colletotrichum_sublineola.GI.640917207:0.000001,Opisthokonta.Fungi-Colletotrichum_graminicola.GLRG_07035T0:0.000001)100:0.008495)99:0.036428,((Magnaporthales-Nakataea_oryzae.scf195-processed-gene-0.27:0.000001,Magnaporthales-Magnaporthiopsis_incrustans.scf34_78.g16:0.000001)99:0.017834,(Magnaporthales-Ophioceras_commune.M91A005_S1_L001_R1_001_.contig_6359:0.017939,Magnaporthales-Pyricularia_grisea.M82.contig_226:0.000001)79:0.008821)75:0.000001)94:0.035640)26:0.000001,(((Opisthokonta.Fungi-Cordyceps_militaris_CM01.GI.573986595:0.027082,(Opisthokonta.Fungi-Diaporthe_longicolla.g15520.t1:0.008831,Opisthokonta.Fungi-Diaporthe_ampelina.g6370.t1:0.000001)99:0.037425)97:0.018988,Opisthokonta.Fungi-Valsa_mali.g5457.t1:0.008612)80:0.008991,((Opisthokonta.Fungi-Grosmannia_clavigera.Grocl1.1022:0.032624,Opisthokonta.Fungi-Ophiostoma_ulmi.g7381:0.016441)76:0.014303,Opisthokonta.Fungi-Sporothrix_brasiliensis.GI.748537383:0.008770)69:0.009162)54:0.000001)46:0.018017,((((((Opisthokonta.Fungi-Microsporum.GI.315052174:0.226487,Opisthokonta.Fungi-Talaromyces.GI.242800142:0.045014)83:0.028541,Opisthokonta.Fungi-Cladonia_grayi.JGIclagr2.69103:0.018193)56:0.000001,Opisthokonta.Fungi-Cladophialophora.GI.628296899:0.027349)75:0.009997,Opisthokonta.Fungi-Zymoseptoria_tritici_IPO323.GI.398397339:0.075151)58:0.011108,Opisthokonta.Fungi-Phaeosphaeria_nodorum_SN15.GI.169595936:0.027091)59:0.024691,Opisthokonta.Fungi-Metarhizium.GI.629685829:0.145752)43:0.010303)97:0.014649,(Opisthokonta.Fungi-Marssonina_brunnea_f_sp_multigermtubi_MB_m1.GI.597571545:0.086078,Opisthokonta.Fungi-Glarea.GI.636765391:0.010748)89:0.019958)75:0.018112,Opisthokonta.Fungi-Blumeria_graminis.JGIblugr1.23225:0.030869)76:0.020355,(Opisthokonta.Fungi-Monacrosporium_haptotylum.Monha1.2149:0.036927,Opisthokonta.Fungi-Tuber_melanosporum_Mel28.GI.296425742:0.044300)95:0.018057)99:0.120066,(Opisthokonta.Fungi-Komagataella_pastoris_GS115.GI.254566459:0.193020,Opisthokonta.Fungi-Meyerozyma.GI.146421264:0.202682)96:0.074144)97:0.085702)91:0.124685,Opisthokonta.Fungi-Malassezia.GI.164660292:0.211174)81:0.067198,(Opisthokonta.Fungi-Puccinia_graminis_f_sp_tritici_CRL_75-36-700-.GI.403162772:0.226577,((Opisthokonta.Fungi-Laccaria_bicolor_S238N-H82.GI.170098338:0.207150,(Opisthokonta.Fungi-Moniliophthora_perniciosa_FA553.GI.238593604:0.054177,Opisthokonta.Fungi-Coprinopsis_cinerea_okayama7130.GI.299751519:0.048029)100:0.009868)95:0.069492,(Opisthokonta.Fungi-Ustilago.GI.71017575:0.129545,Opisthokonta.Fungi-Cryptococcus_neoformans_var_neoformans_JEC.GI.58264476:0.002741)86:0.028665)79:0.000001)91:0.072068)97:0.238048,(Opisthokonta.Choanoflagellida---Monosiga_brevicollis_MX1.GI.167524599:0.536706,((Opisthokonta.Metazoa-Saccoglossus_kowalevskii.GI.291233402:0.299808,(Opisthokonta.Metazoa-Daphnia_pulex.jgiDappu1_189492:0.119353,Opisthokonta.Metazoa-Nasonia_vitripennis.GI.156550360:0.235320)98:0.175332)100:0.232260,(Opisthokonta.Metazoa-Acropora_digitifera.a01285101.t1:0.291259,Opisthokonta.Metazoa-Hydra_magnipapillata.GI.449683054:0.239111)99:0.100311)99:0.313147)99:0.266034)92:0.118962)92:0.102061,(((Plantae.Viridiplantae-Mimulus_guttatus.mgv1a015466m:0.738016,(Plantae.Viridiplantae-Glycine_max.Glyma02g29587.1:0.206144,Plantae.Viridiplantae-Glycine_max.Glyma19g32580.2:0.231522)100:0.317276)94:0.202974,((((Plantae.Viridiplantae-Glycine_max.Glyma09g40530.1:0.657513,(Plantae.Viridiplantae-Arabidopsis_thaliana.GI.15221614:0.225224,(Plantae.Viridiplantae-Vitis_vinifera.GI.225470289:0.108101,(Plantae.Viridiplantae-Mimulus_guttatus.mgv1a016042m:0.092198,Plantae.Viridiplantae-Mimulus_guttatus.mgv1a015975m:0.139556)100:0.149928)99:0.076563)98:0.200588)99:0.285323,Plantae.Viridiplantae-Selaginella_moellendorffii.GI.302773626:0.237504)86:0.091346,(Plantae.Viridiplantae-Physcomitrella_patens_patens.GI.168028631:0.084696,Plantae.Viridiplantae-Physcomitrella_patens_patens.GI.168026914:0.215394)100:0.265030)97:0.062063,Plantae.Viridiplantae-Oryza_sativa_Japonica_Group.GI.115488700:0.355889)97:0.091459)92:0.105781,(Plantae.Viridiplantae-Chlorella_variabilis_8407.e_gw1.6.268.1:0.392013,Plantae.Viridiplantae-Coccomyxa_subellipsoidea_6330.estExt_fgenesh1_pg.C_30141:0.600506)100:0.360344)100:0.479609)93:0.071841,((Opisthokonta.Metazoa-Metaseiulus_occidentalis.GI.391328160:0.350408,(Opisthokonta.Metazoa-Aedes_aegypti.GI.157125190:0.512091,Opisthokonta.Metazoa-Tribolium_castaneum.GI.91081297:0.153829)100:0.190131)100:0.219498,(((Opisthokonta.Metazoa-Capitella_teleta.jgiCapca1_227547:0.421458,Opisthokonta.Metazoa-Saccoglossus_kowalevskii.GI.291241877:0.193045)78:0.060622,(Opisthokonta.Metazoa-Branchiostoma_floridae.GI.260831368:0.160943,(Opisthokonta.Metazoa-Takifugu_rubripes.GI.410904589:0.098741,(Opisthokonta.Metazoa-Homo_sapiens.GI.7661824:0.036089,Opisthokonta.Metazoa-Anolis_carolinensis.GI.327262617:0.015772)96:0.045823)96:0.172585)74:0.107246)49:0.013477,Opisthokonta.Metazoa-Nematostella_vectensis.GI.156381962:0.342783)90:0.078727)100:0.327887)100:1.241534);
Magnaporthiopsis_incrustans.scf3_191.g103.tree	(Plantae.Viridiplantae-Coccomyxa_subellipsoidea_6732.e_gw1.4.192.1:2.533304,((Opisthokonta.Fungi-Cryptococcus_neoformans_var_neoformans_JEC.GI.58261260:1.081604,Opisthokonta.Fungi-Thielavia.GI.367051653:0.963409)99:0.306365,((Opisthokonta.Fungi-Tuber_melanosporum_Mel28.GI.296414205:0.591863,((Opisthokonta.Fungi-Cladonia_grayi.JGIclagr2.67413:0.321917,(((Opisthokonta.Fungi-Colletotrichum_higginsianum.GI.380490275:0.359596,((Opisthokonta.Fungi-Cryphonectria_parasitica.Crypa1.46843:0.263899,Opisthokonta.Fungi-Podospora_anserina_S_mat_.GI.171695004:0.168342)96:0.028089,(Opisthokonta.Fungi-Neurospora.GI.699000460:0.176766,(((Magnaporthales-Pseudohelonectia_lignicola.scf23-augustus-gene-0.206:0.094974,Magnaporthales-Ophioceras_commune.M91A005_S1_L001_R1_001_.contig_1879:0.090905)92:0.027175,Magnaporthales-Ophioceras_leptosporum.CBS89470A014_S3_L001_R1_001_.contig_8718:0.076775)100:0.057259,(Magnaporthales-Magnaporthiopsis_rhizophila.scf28-snap-gene-0.432:0.126347,Magnaporthales-Gaeumannomyces_cylindrosporus.CBS61075.contig_6902:0.108503)100:0.109337)100:0.129539)96:0.030756)98:0.048455)94:0.071084,Opisthokonta.Fungi-Pestalotiopsis_fici_W106-1.GI.630020335:0.213728)98:0.053799,(Opisthokonta.Fungi-Fusarium_solani_mpVI_77-13-4.GI.302900399:0.233579,(Opisthokonta.Fungi-Grosmannia_clavigera.Grocl1.4034:0.173774,(Opisthokonta.Fungi-Sporothrix_schenckii.GI.550803480:0.011494,Opisthokonta.Fungi-Sporothrix_brasiliensis.GI.748543102:0.025771)100:0.244506)100:0.153873)100:0.120754)100:0.332159)100:0.402801,(((Opisthokonta.Fungi-Eutypa_lata_UCREL1.GI.629670395:0.758629,(((((Opisthokonta.Fungi-Metarhizium.GI.629691099:0.333495,(Opisthokonta.Fungi-Fusarium_solani_mpVI_77-13-4.GI.302893685:0.060913,Opisthokonta.Fungi-Fusarium_pseudograminearum_CS3096.GI.685849271:0.128859)100:0.101856)88:0.036926,((((Opisthokonta.Fungi-Cryphonectria_parasitica.Crypa1.52836:0.142268,(Opisthokonta.Fungi-Valsa_mali.g10057.t1:0.124982,(Opisthokonta.Fungi-Diaporthe_longicolla.g13045.t1:0.066075,Opisthokonta.Fungi-Diaporthe_ampelina.g3645.t1:0.074841)99:0.042995)96:0.024598)100:0.123451,(Magnaporthales-Pyricularia_oryzae.MGG_18043:0.121805,Magnaporthales-Macgarvieomyces_juncicola.CBS61082A013_S2_L001_R1_001_.contig_4688:0.037325)100:0.234053)69:0.057148,Opisthokonta.Fungi-Togninia_minima_UCRPA7.GI.631243130:0.160127)62:0.033157,((Opisthokonta.Fungi-Verticillium_dahliae_VdLs.17.GI.697086696:0.037947,Opisthokonta.Fungi-Verticillium_tricorpus.g8166.t1:0.055737)100:0.153991,((Opisthokonta.Fungi-Colletotrichum_orbiculare.GI.477533170:0.085662,((Opisthokonta.Fungi-Colletotrichum_sublineola.GI.640920668:0.034898,Opisthokonta.Fungi-Colletotrichum_graminicola.GLRG_06150T0:0.023545)100:0.052786,(Opisthokonta.Fungi-Colletotrichum_gloeosporioides.GI.596650497:0.069103,Opisthokonta.Fungi-Colletotrichum_fioriniae_PJ7.GI.615463278:0.038834)69:0.024581)58:0.013616)97:0.025113,(Magnaporthales-Pseudophialophora_schizachyrii.AL3S4.contig_938:0.126046,(Magnaporthales-Magnaporthiopsis_rhizophila.scf131-processed-gene-0.55:0.016804,Magnaporthales-Magnaporthiopsis_incrustans.scf3_191.g103:0.028260)100:0.079725)100:0.051218)100:0.050252)89:0.029794)87:0.035589)99:0.065704,(Opisthokonta.Fungi-Cyphellophora.GI.671381622:0.205533,((Opisthokonta.Fungi-Capronia_coronata_CBS_617.96.GI.628267655:0.094221,Opisthokonta.Fungi-Exophiala_dermatitidis_NIHUT8656.GI.684174995:0.047572)98:0.059067,Opisthokonta.Fungi-Cladophialophora_carrionii_CBS_160.54.GI.671168064:0.044388)100:0.084898)95:0.047422)100:0.048899,Opisthokonta.Fungi-Pestalotiopsis_fici_W106-1.GI.630042625:0.209072)95:0.048497,(Opisthokonta.Fungi-Cladophialophora.GI.628344878:0.124848,Opisthokonta.Fungi-Capronia_epimyces_CBS_606.96.GI.628311134:0.131082)100:0.090492)100:0.285140)83:0.081109,(((((Opisthokonta.Fungi-Blumeria_graminis.JGIblugr1.24466:0.592263,Opisthokonta.Fungi-Sclerotinia_sclerotiorum_1980_UF-70.GI.156031361:0.215270)83:0.047143,Opisthokonta.Fungi-Marssonina_brunnea_f_sp_multigermtubi_MB_m1.GI.597576267:0.178400)98:0.070233,Opisthokonta.Fungi-Glarea.GI.636772625:0.248053)100:0.150977,Opisthokonta.Fungi-Cladonia_grayi.JGIclagr2.85142:0.480009)55:0.035421,(Opisthokonta.Fungi-Neofusicoccum_parvum_UCRNP2.GI.615401452:0.224316,(Opisthokonta.Fungi-Phaeosphaeria_nodorum_SN15.GI.169616408:0.181003,(Opisthokonta.Fungi-Leptosphaeria_maculans_JN3.GI.396481130:0.154946,(Opisthokonta.Fungi-Pyrenophora_tritici-repentis_Pt-1C-BFP.GI.189196985:0.094805,Opisthokonta.Fungi-Setosphaeria_turcica_Et28A.GI.636578343:0.088557)100:0.073708)97:0.048114)100:0.192957)100:0.115212)99:0.109520)80:0.057386,((Opisthokonta.Fungi-Bipolaris_zeicola_26-R-13.GI.628197545:0.165587,(Opisthokonta.Fungi-Sporothrix_schenckii.GI.550806887:0.000001,Opisthokonta.Fungi-Sporothrix_brasiliensis.GI.748543541:0.011100)100:0.246987)100:0.239910,(Opisthokonta.Fungi-Zygosaccharomyces.GI.254583288:0.220442,Opisthokonta.Fungi-Meyerozyma.GI.146423245:0.233067)100:0.165684)100:0.184637)99:0.149545)92:0.111594)100:0.478164,Magnaporthales-Pyricularia_oryzae.MGG_08670:0.788515)97:0.210079)54:0.119875,Opisthokonta.Fungi-Yarrowia_lipolytica_CLIB122.GI.50545307:0.963867);
Magnaporthiopsis_incrustans.scf3_191.g97.tree	(Opisthokonta.Fungi-Scheffersomyces.GI.150865671:0.111098,Opisthokonta.Fungi-Scheffersomyces.GI.150865674:0.136483,((((Bacteria.Actinobacteria-Kineococcus_radiotolerans_SRS30216.GI.152966803:0.130489,(Bacteria.Actinobacteria-Arthrobacter_chlorophenolicus_A6.GI.220912492:0.161352,Bacteria.Actinobacteria-Clavibacter_michiganensis_sepedo.GI.170781549:0.179215)89:0.082391)100:0.257481,(Bacteria.BacteroidetesChlorobi-Fibrisoma.GI.392966119:0.438036,(Bacteria.BacteroidetesChlorobi-Spirosoma.GI.284040210:0.174512,Bacteria.BacteroidetesChlorobi-Runella.GI.338214473:0.361295)97:0.138753)100:0.236467)100:1.273757,((((((Magnaporthales-Pyricularia_oryzae.MGG_06539:0.859757,Magnaporthales-Pseudohelonectia_lignicola.scf12-processed-gene-0.81:0.581950)100:0.336526,((Magnaporthales-Pyricularia_oryzae.MGG_15719:1.092759,(Magnaporthales-Pyricularia_oryzae.MGG_03473:1.125252,(Opisthokonta.Fungi-Cladonia_grayi.JGIclagr2.76029:0.746310,Opisthokonta.Fungi-Monacrosporium_haptotylum.Monha1.8883:0.445639)95:0.107492)89:0.050717)81:0.068452,((Opisthokonta.Fungi-Sporothrix_schenckii.GI.550808618:0.409602,Opisthokonta.Fungi-Grosmannia_clavigera.Grocl1.4380:0.241476)97:0.098827,Magnaporthales-Ophioceras_commune.M91A005_S1_L001_R1_001_.contig_933:0.281662)100:0.397773)58:0.164558)58:0.061224,(((Opisthokonta.Fungi-Phaeosphaeria_nodorum_SN15.GI.169597999:0.497157,(Opisthokonta.Fungi-Capronia_coronata_CBS_617.96.GI.628214767:0.250630,Opisthokonta.Fungi-Cladophialophora.GI.628322365:0.311235)43:0.020255)74:0.073936,Opisthokonta.Fungi-Trichoderma_reesei_QM6a.GI.589107619:0.319306)100:0.274000,((Opisthokonta.Fungi-Eutypa_lata_UCREL1.GI.629675442:0.344308,(((Opisthokonta.Fungi-Colletotrichum_sublineola.GI.640927585:0.045165,Opisthokonta.Fungi-Colletotrichum_gloeosporioides.GI.596673930:0.021939)100:0.056343,(Opisthokonta.Fungi-Colletotrichum_fioriniae_PJ7.GI.615461597:0.047884,Opisthokonta.Fungi-Colletotrichum_higginsianum.GI.380494467:0.071551)97:0.058378)100:0.110632,(Magnaporthales-Pseudophialophora_panicorum.CM3m7.contig_8089:0.067972,(Magnaporthales-Magnaporthiopsis_rhizophila.scf131-augustus-gene-0.99:0.016809,Magnaporthales-Magnaporthiopsis_incrustans.scf3_191.g97:0.023024)100:0.096988)100:0.087122)98:0.103835)100:0.283737,(Opisthokonta.Fungi-Fusarium_solani_mpVI_77-13-4.GI.302925078:0.186500,Opisthokonta.Fungi-Colletotrichum_gloeosporioides.GI.596697236:0.287338)100:0.266680)99:0.120269)70:0.027811)54:0.040203,((Opisthokonta.Fungi-Aspergillus_fumigatus_Af293.GI.70995720:0.492663,((((((Opisthokonta.Fungi-Beauveria.GI.667651047:0.487343,Opisthokonta.Fungi-Metarhizium.GI.629687469:0.351812)96:0.090303,((Opisthokonta.Fungi-Fusarium_solani_mpVI_77-13-4.GI.302882213:0.382271,Opisthokonta.Fungi-Eutypa_lata_UCREL1.GI.629659319:0.203394)78:0.071660,Opisthokonta.Fungi-Togninia_minima_UCRPA7.GI.631248645:0.199929)100:0.115620)99:0.053924,Opisthokonta.Fungi-Trichoderma_reesei_QM6a.GI.589113545:0.340192)100:0.128484,Opisthokonta.Fungi-Cladonia_grayi.JGIclagr2.121650:0.399534)83:0.055919,((Opisthokonta.Fungi-Botrytis_cinerea_B05.10.GI.154304115:0.270962,Opisthokonta.Fungi-Marssonina_brunnea_f_sp_multigermtubi_MB_m1.GI.597586587:0.238855)100:0.199568,(Opisthokonta.Fungi-Glarea.GI.636754429:0.420962,(Opisthokonta.Fungi-Sclerotinia_sclerotiorum_1980_UF-70.GI.156052331:0.184027,Opisthokonta.Fungi-Sclerotinia_sclerotiorum_1980_UF-70.GI.156040832:0.124862)100:0.150598)90:0.095640)68:0.057729)100:0.157839,(Opisthokonta.Fungi-Aspergillus_flavus_NRRL3357.GI.238488299:0.198730,Opisthokonta.Fungi-Penicillium_rubens_Wisconsin_54-1255.GI.255954093:0.426533)100:0.186365)64:0.076566)60:0.043870,((Opisthokonta.Fungi-Grosmannia_clavigera.Grocl1.5491:0.508540,(((Opisthokonta.Fungi-Podospora_anserina_S_mat_.GI.171682686:0.517132,Opisthokonta.Fungi-Thielavia.GI.367041193:0.182989)86:0.036228,((Opisthokonta.Fungi-Eutypa_lata_UCREL1.GI.629646732:0.273867,Opisthokonta.Fungi-Uncinocarpus.GI.258574681:0.192152)92:0.054392,Opisthokonta.Fungi-Botrytis_cinerea_B05.10.GI.154320313:0.237052)80:0.037883)70:0.055836,Opisthokonta.Fungi-Pestalotiopsis_fici_W106-1.GI.630012035:0.359613)93:0.062525)95:0.079006,(Opisthokonta.Fungi-Eutypa_lata_UCREL1.GI.629643696:0.376072,Opisthokonta.Fungi-Thielavia.GI.367053121:0.150950)100:0.183232)100:0.157369)60:0.063362)59:0.105017,(((Magnaporthales-Ophioceras_dolichostomum.scf338-snap-gene-0.40:0.463055,Magnaporthales-Magnaporthiopsis_rhizophila.scf1-augustus-gene-0.207:0.404393)99:0.186777,Opisthokonta.Fungi-Diaporthe_longicolla.g11557.t1:0.592038)99:0.137632,(Opisthokonta.Fungi-Baudoinia.GI.627806075:0.215421,Opisthokonta.Fungi-Baudoinia.GI.627796639:0.302630)100:0.329794)77:0.071838)49:0.121551,Opisthokonta.Fungi-Diaporthe_longicolla.g13915.t1:0.796641)99:0.306466)46:0.090240,((Opisthokonta.Fungi-Schizophyllum_commune_H4-8.GI.302673062:0.186594,(Opisthokonta.Fungi-Schizophyllum_commune_H4-8.GI.302684265:0.167640,Opisthokonta.Fungi-Schizophyllum_commune_H4-8.GI.302685626:0.114368)97:0.048651)100:0.904239,Chromalveolata.Stramenopiles-Pythium_ultimum.G009278:0.958370)100:0.375934)100:1.557755);
Magnaporthiopsis_incrustans.scf40_91.g81.tree	(Opisthokonta.Fungi-Marssonina_brunnea_f_sp_multigermtubi_MB_m1.GI.597586689:0.675878,((((Opisthokonta.Fungi-Diaporthe_longicolla.g13589.t1:0.041057,Opisthokonta.Fungi-Diaporthe_ampelina.g13135.t1:0.027171)100:0.329388,((((Magnaporthales-Nakataea_oryzae.scf99-augustus-gene-0.97:0.172097,(Magnaporthales-Gaeumannomyces_graminis_var.graminis.M53.contig_9793:0.057987,Magnaporthales-Magnaporthiopsis_incrustans.scf40_91.g81:0.076680)100:0.109797)98:0.056629,Magnaporthales-Pyricularia_longispora.CBS125232.contig_5712:0.171845)100:0.070194,Magnaporthales-Ophioceras_leptosporum.CBS89470A014_S3_L001_R1_001_.contig_1694:0.258814)78:0.040341,(Opisthokonta.Fungi-Colletotrichum_orbiculare.GI.477536656:0.093533,(Opisthokonta.Fungi-Colletotrichum_fioriniae_PJ7.GI.615439806:0.104437,Opisthokonta.Fungi-Colletotrichum_higginsianum.GI.380492350:0.118540)97:0.039043)100:0.113229)100:0.186329)100:0.160222,((Magnaporthales-Xenopyricularia_zizaniicola.CBS132356A019_S4_L001_R1_001_.contig_1291:0.578510,Opisthokonta.Fungi-Neofusicoccum_parvum_UCRNP2.GI.615427559:0.356005)80:0.098879,Opisthokonta.Fungi-Valsa_mali.g1204.t1:0.468709)100:0.168967)74:0.080208,(((((((Opisthokonta.Fungi-Ustilago.GI.71024071:0.648996,(Opisthokonta.Fungi-Puccinia_graminis_f_sp_tritici_CRL_75-36-700-.GI.403174683:0.399315,(Opisthokonta.Fungi-Puccinia_graminis_f_sp_tritici_CRL_75-36-700-.GI.403176342:0.204639,Opisthokonta.Fungi-Puccinia_graminis_f_sp_tritici_CRL_75-36-700-.GI.403176344:0.147263)100:0.239253)100:0.133679)98:0.084068,(Opisthokonta.Fungi-Pseudocercospora_fijiensis_CIRAD86.GI.631390716:0.512848,(Opisthokonta.Fungi-Sclerotinia_sclerotiorum_1980_UF-70.GI.156045984:0.260007,Opisthokonta.Fungi-Eutypa_lata_UCREL1.GI.629647634:0.262298)100:0.138587)100:0.155835)97:0.045750,Opisthokonta.Fungi-Coprinopsis_cinerea_okayama7130.GI.169861778:0.432351)97:0.061273,(Opisthokonta.Fungi-Schizophyllum_commune_H4-8.GI.302686052:0.227754,Opisthokonta.Fungi-Laccaria_bicolor_S238N-H82.GI.170104922:0.280644)100:0.176238)98:0.071654,((((((((Chromalveolata.Stramenopiles-Albugo_laibachii.CCA14626:0.458474,(Chromalveolata.Stramenopiles-Pythium_ultimum.G007164:0.251354,Chromalveolata.Stramenopiles-Phytophthora_infestans_T30-4.GI.301118254:0.330940)100:0.134160)100:0.456852,(Chromalveolata.Stramenopiles-Pythium_ultimum.G014265:0.314960,Chromalveolata.Stramenopiles-Phytophthora_infestans_T30-4.GI.301101932:0.426230)100:0.621325)81:0.152738,(Chromalveolata.Dinoflagellates-Symbiodinium_minutum.v1.2.026734.t1:1.127100,Chromalveolata.Dinoflagellates-Symbiodinium_minutum.v1.2.016800.t1:0.801442)52:0.126926)51:0.066398,(((Chromalveolata.Stramenopiles-Aureococcus_anophagefferens.jgiAuran1_70813:0.595680,Chromalveolata.Stramenopiles-Aureococcus_anophagefferens.jgiAuran1_71465:0.566431)100:0.445167,Amoebozoa.Centramoebida-Acanthamoeba_castellanii.gi470413426:0.557871)100:0.204632,Amoebozoa.Mycetozoa-Dictyostelium_discoideum_AX4.GI.66803989:0.845962)95:0.178793)56:0.091051,(Opisthokonta.Choanoflagellida---Monosiga_brevicollis_MX1.GI.167533600:0.780918,(Chromalveolata.Stramenopiles-Nannochloropsis_gaditana.Nga07067:0.460536,Chromalveolata.Haptophyceae-Emiliania_huxleyi.jgiEmihu1.360083:0.357324)100:0.408882)56:0.146193)34:0.030424,(Amoebozoa.Centramoebida-Acanthamoeba_castellanii.gi470467529:0.853095,(((Amoebozoa.Mycetozoa-Dictyostelium_discoideum_AX4.GI.66826093:0.673132,Amoebozoa.Centramoebida-Acanthamoeba_castellanii.gi470433725:0.463460)100:0.158860,((Excavata.Heterolobosea-Naegleria_gruberi.jgiNaegr1.72167:0.622742,(Excavata.Heterolobosea-Naegleria_gruberi.jgiNaegr1.57131:0.243988,Excavata.Heterolobosea-Naegleria_gruberi.jgiNaegr1.58872:0.259656)100:0.194639)100:0.305033,(Opisthokonta.Metazoa-Amphimedon_queenslandica.GI.340378733:0.391043,Opisthokonta.Choanoflagellida---Monosiga_brevicollis_MX1.GI.167526932:0.570371)100:0.234677)99:0.109001)94:0.052655,((Opisthokonta.Metazoa-Homo_sapiens.GI.5729770:0.280731,(Opisthokonta.Metazoa-Danio_rerio.GI.192453602:0.121194,(Opisthokonta.Metazoa-Takifugu_rubripes.GI.410898076:0.097203,Opisthokonta.Metazoa-Oryzias_latipes.GI.432936879:0.053989)94:0.073674)100:0.153251)100:0.183280,(Opisthokonta.Metazoa-Hydra_magnipapillata.GI.221113043:0.276202,(Opisthokonta.Metazoa-Acropora_digitifera.a00169602.t1:0.253124,Opisthokonta.Metazoa-Nematostella_vectensis.GI.156386294:0.225885)100:0.164371)98:0.084497)100:0.179878)55:0.046189)39:0.065931)59:0.105446,((Chromalveolata.Rhizaria-Bigelowiella_natans_91255_estExt_fgenesh1_pg.C_940038:0.552759,(Chromalveolata.Rhizaria-Bigelowiella_natans_132046_aug1.16_g6754:0.345239,Chromalveolata.Rhizaria-Bigelowiella_natans_39099_e_gw1.30.19.1:0.205246)100:0.258216)100:0.085502,Chromalveolata.Stramenopiles-Aureococcus_anophagefferens.jgiAuran1_63942:0.987895)98:0.181902)56:0.001801,Chromalveolata.Rhizaria-Reticulomyxa_filosa.gi_569401858:1.162184)100:0.284559)94:0.079197,(Opisthokonta.Fungi-Monacrosporium_haptotylum.Monha1.4248:0.652571,Opisthokonta.Fungi-Monacrosporium_haptotylum.Monha1.10454:0.203228)100:0.256986)95:0.099749,((((Opisthokonta.Fungi-Cladonia_grayi.JGIclagr2.96334:0.226651,Opisthokonta.Fungi-Pestalotiopsis_fici_W106-1.GI.630037303:0.417955)100:0.316580,(Opisthokonta.Fungi-Aspergillus_oryzae_RIB40.GI.169782882:0.151594,(Opisthokonta.Fungi-Aspergillus.GI.121714541:0.092048,Opisthokonta.Fungi-Aspergillus_fumigatus_Af293.GI.70982015:0.083130)100:0.123767)100:0.206411)99:0.020803,Opisthokonta.Fungi-Ophiostoma_ulmi.g8646:0.507148)99:0.102595,((Opisthokonta.Fungi-Pestalotiopsis_fici_W106-1.GI.630037488:0.390377,(Opisthokonta.Fungi-Glarea.GI.636764659:0.276740,(Opisthokonta.Fungi-Chaetomium_globosum_CBS_148.51.GI.116199011:0.210688,Magnaporthales-Macgarvieomyces_juncicola.CBS61082A013_S2_L001_R1_001_.contig_3846:0.310696)99:0.106378)89:0.058016)98:0.092157,Opisthokonta.Fungi-Neofusicoccum_parvum_UCRNP2.GI.615410076:0.338602)100:0.133828)94:0.063451)100:0.193651)68:0.051868,((Opisthokonta.Fungi-Beauveria.GI.667652931:0.514853,(Opisthokonta.Fungi-Metarhizium_majus.GI.743671756:0.240674,Opisthokonta.Fungi-Beauveria.GI.667654889:0.341902)100:0.177431)100:0.145181,((Opisthokonta.Fungi-Ophiostoma_piceae.GI.512195179:0.300586,Opisthokonta.Fungi-Grosmannia_clavigera.Grocl1.4602:0.318209)100:0.226042,(((Magnaporthales-Pyricularia_oryzae.MGG_09322:0.359777,Magnaporthales-Ophioceras_dolichostomum.scf11-processed-gene-0.114:0.216575)95:0.051438,Magnaporthales-Pseudohelonectia_lignicola.scf131-processed-gene-0.39:0.219414)100:0.154054,(Opisthokonta.Fungi-Chaetomium_thermophilum_var_thermophilum_D.GI.576039564:0.246652,Opisthokonta.Fungi-Sordaria_macrospora_k-hell.GI.336260236:0.405020)100:0.146844)98:0.080521)92:0.069892)100:0.122610);
Magnaporthiopsis_incrustans.scf43_84.g22.tree	(Chromalveolata.Alveolata-Tetrahymena_thermophila.GI.118390289:0.186038,Chromalveolata.Alveolata-Tetrahymena_thermophila.GI.146176768:0.105771,((((((Chromalveolata.Alveolata-Cryptosporidium_muris_RN66.GI.209875823:0.765800,((((Excavata.Heterolobosea-Naegleria_gruberi.jgiNaegr1.73201:0.455110,Excavata.Heterolobosea-Naegleria_gruberi.jgiNaegr1.81010:0.169803)99:0.120525,Excavata.Heterolobosea-Naegleria_gruberi.jgiNaegr1.75681:0.278538)100:0.419936,Plantae.Rhodophyta-Pyropia_yezoensis.ctg2864_g582:0.505867)99:0.093001,(Bacteria.BacteroidetesChlorobi-Prosthecochloris.GI.194333519:0.167511,(Bacteria.BacteroidetesChlorobi-Pelodictyon_phaeoclathratiforme_BU-1.GI.194335955:0.118746,Bacteria.BacteroidetesChlorobi-Chlorobium.GI.119357727:0.243168)100:0.132263)100:0.118798)97:0.104089)79:0.106797,Opisthokonta.Choanoflagellida---Monosiga_brevicollis_MX1.GI.167534915:0.577937)97:0.094545,((((Plantae.Rhodophyta-Cyanidioschyzon_merolae_CMN284C:0.547592,Bacteria.Proteobacteria-Limnobacter_sp_MED105.GI.149928402:0.332903)51:0.074306,Bacteria.BacteroidetesChlorobi-Haliscomenobacter_hydrossis_DS.GI.332664091:0.435262)22:0.043785,(((((Bacteria.Actinobacteria-Actinomyces_sp_oral_taxon_171_F03.GI.320532315:0.424958,Bacteria.Proteobacteria-Labrenzia.GI.118588167:0.169410)74:0.127830,(Bacteria.BacteroidetesChlorobi-Owenweeksia.GI.375011120:0.210456,((Bacteria.BacteroidetesChlorobi-Saprospira_grandis_Lewin.GI.379732272:0.227480,Bacteria.BacteroidetesChlorobi-Cyclobacterium.GI.343086611:0.207923)95:0.035572,Bacteria.BacteroidetesChlorobi-Microscilla.GI.124009784:0.103429)96:0.043110)99:0.041184)69:0.046968,(Opisthokonta.Fungi-Debaryomyces_hansenii_CBS767.GI.294654636:0.153239,Opisthokonta.Fungi-Meyerozyma.GI.146414395:0.178550)100:0.144356)62:0.038240,(Bacteria.Proteobacteria-Maricaulis_maris_MCS10.GI.114570216:0.389883,((Bacteria.BacteroidetesChlorobi-Cytophaga.GI.110638802:0.271621,Bacteria.Cyanobacteria-Acaryochloris_marina_MBIC11017.GI.158336689:0.166657)96:0.065948,Bacteria.Spirochaetes-Leptonema.GI.374585080:0.211774)73:0.043505)38:0.039273)28:0.046057,(Chromalveolata.Stramenopiles-Phaeodactylum_tricornutum_CCAP_.GI.219130505:0.211640,Chromalveolata.Stramenopiles-Phaeodactylum_tricornutum_CCAP_.GI.219130503:0.214055)100:0.198242)100:0.152878)65:0.033036,((((Magnaporthales-Ophioceras_dolichostomum.scf122-processed-gene-0.8:0.293832,(Opisthokonta.Fungi-Botrytis_cinerea_B05.10.GI.154298578:0.268986,(Opisthokonta.Fungi-Aspergillus_niger_CBS_513.88.GI.145233519:0.192030,(Opisthokonta.Fungi-Neosartorya.GI.119488177:0.179653,(Opisthokonta.Fungi-Fusarium_solani_mpVI_77-13-4.GI.302882590:0.116225,Opisthokonta.Fungi-Verticillium_alfalfae_VaMs.102.GI.302417908:0.195532)99:0.073189)90:0.045532)62:0.034681)96:0.047820)100:0.200253,(((Magnaporthales-Pyricularia_oryzae.MGG_02304:0.314694,(Magnaporthales-Omnidemptus_affinis.ATCC200212.contig_1085:0.151038,((Magnaporthales-Pseudophialophora_panicorum.CM3m7.contig_4299:0.064933,Magnaporthales-Magnaporthiopsis_incrustans.scf43_84.g22:0.034583)81:0.016020,Magnaporthales-Nakataea_oryzae.scf483-processed-gene-0.8:0.084077)99:0.036321)71:0.046815)99:0.057892,(Opisthokonta.Fungi-Colletotrichum_gloeosporioides.GI.596697675:0.103346,(Opisthokonta.Fungi-Colletotrichum_higginsianum.GI.380493764:0.115571,Opisthokonta.Fungi-Colletotrichum_graminicola.GLRG_07190T0:0.107699)100:0.044551)100:0.032482)99:0.082423,(Opisthokonta.Fungi-Cryphonectria_parasitica.Crypa1.53142:0.202712,(Opisthokonta.Fungi-Diaporthe_longicolla.g12555.t1:0.049333,Opisthokonta.Fungi-Diaporthe_ampelina.g3905.t1:0.061175)100:0.111181)100:0.157358)100:0.078592)49:0.034239,(Opisthokonta.Fungi-Aspergillus_oryzae_RIB40.GI.169778015:0.209602,(Opisthokonta.Fungi-Setosphaeria_turcica_Et28A.GI.636591615:0.062398,Opisthokonta.Fungi-Bipolaris_zeicola_26-R-13.GI.628246598:0.087323)100:0.219948)100:0.112893)63:0.058599,Opisthokonta.Fungi-Chaetomium_thermophilum_var_thermophilum_D.GI.576042870:0.302865)100:0.143334)99:0.152425)49:0.036683,((Chromalveolata.Stramenopiles-Nannochloropsis_gaditana.Nga04995.01:0.611215,(Chromalveolata.Rhizaria-Bigelowiella_natans_56312_estExt_Genewise1Plus.C_930029:0.583029,((Plantae.Viridiplantae-Arabidopsis_thaliana.GI.15217528:0.175093,(Plantae.Viridiplantae-Arabidopsis_thaliana.GI.15217530:0.195000,Plantae.Viridiplantae-Arabidopsis_thaliana.GI.42561864:0.105159)100:0.079086)100:0.163822,(Plantae.Viridiplantae-Mimulus_guttatus.mgv1a026690m:0.319628,(Plantae.Viridiplantae-Aquilegia_coerulea.Aquca_009_00233.1:0.162281,(Plantae.Viridiplantae-Glycine_max.Glyma12g02230.3:0.165830,(Plantae.Viridiplantae-Glycine_max.Glyma18g10270.1:0.105025,(Plantae.Viridiplantae-Mimulus_guttatus.mgv1a010032m:0.134818,Plantae.Viridiplantae-Mimulus_guttatus.mgv1a010028m:0.102922)95:0.044767)83:0.030161)93:0.032284)92:0.065494)90:0.062130)100:0.242124)100:0.147839)84:0.043958,(Opisthokonta.Choanoflagellida---Monosiga_brevicollis_MX1.GI.167537590:0.450767,(Plantae.Viridiplantae-Chlamydomonas_reinhardtii.GI.159488733:0.439081,(Plantae.Viridiplantae-Chlamydomonas_reinhardtii.GI.159488737:0.075711,Plantae.Viridiplantae-Chlamydomonas_reinhardtii.GI.159488739:0.087698)100:0.164606)100:0.254696)98:0.100623)67:0.057403)84:0.053177,(Amoebozoa.Centramoebida-Acanthamoeba_castellanii.gi470508420:0.390570,(Plantae.Viridiplantae-Coccomyxa_subellipsoidea_6607.Genemark1.2071_g:0.299696,Plantae.Viridiplantae-Coccomyxa_subellipsoidea_1176.fgenesh1_pm.10___34:0.332345)100:0.206099)60:0.070607)100:0.126840,(Bacteria.Proteobacteria-Mesorhizobium_loti_MAFF303099.GI.13471865:0.850933,((((((Opisthokonta.Metazoa-Ixodes_scapularis.GI.241847660:0.423009,Opisthokonta.Metazoa-Lottia_gigantea.jgiLotgi1_136119:0.313959)74:0.015253,Opisthokonta.Metazoa-Strongylocentrotus_purpuratus.GI.390363789:0.377870)69:0.028664,(Opisthokonta.Metazoa-Helobdella_robusta.jgiHelro1_72599:0.437369,Opisthokonta.Metazoa-Capitella_teleta.jgiCapca1_220641:0.274084)64:0.081176)86:0.029913,Opisthokonta.Metazoa-Saccoglossus_kowalevskii.GI.291241501:0.265371)90:0.037430,(Opisthokonta.Metazoa-Amphimedon_queenslandica.GI.340375084:0.148181,Opisthokonta.Metazoa-Amphimedon_queenslandica.GI.340375086:0.132790)100:0.340784)92:0.022803,(((Opisthokonta.Metazoa-Trichoplax_adhaerens.GI.195997929:0.244651,Opisthokonta.Metazoa-Trichoplax_adhaerens.GI.195997931:0.249179)100:0.149311,Opisthokonta.Metazoa-Nematostella_vectensis.GI.156395918:0.359928)92:0.054606,Opisthokonta.Metazoa-Trichoplax_adhaerens.GI.196014177:0.324801)92:0.052380)100:0.120337)98:0.079686)100:0.757079);
Magnaporthiopsis_incrustans.scf46_67.g47.tree	(Bacteria.Proteobacteria-Azotobacter_vinelandii_DJ.GI.226947010:0.408050,Bacteria.Proteobacteria-Hydrocarboniphaga_effusa_AP103.GI.392954735:0.320067,((Bacteria.Proteobacteria-Novosphingobium_pentaromativorans_.GI.359398506:0.073984,Bacteria.Proteobacteria-Sphingomonas_sp_LH128.GI.402821929:0.121274)88:0.128286,(((Bacteria.Proteobacteria-Brucella_pinnipedialis_B294.GI.261317498:1.647010,(Bacteria.Proteobacteria-Microvirga_sp_WSM3557.GI.389691441:0.247343,Bacteria.Proteobacteria-Oceanicola_sp_S124.GI.372280413:0.336111)100:0.564777)97:0.362285,Bacteria.Actinobacteria-Nocardioides_sp_JS614.GI.119716284:1.378420)99:0.418115,((Bacteria.Chloroflexi-Ktedonobacter.GI.298241130:0.792391,(Bacteria.Proteobacteria-Hyphomonas.GI.114799506:1.296746,(((((((((((Opisthokonta.Fungi-Colletotrichum_graminicola.GLRG_01909T0:0.157555,Opisthokonta.Fungi-Colletotrichum_orbiculare.GI.477527807:0.305734)100:0.545020,(Opisthokonta.Fungi-Colletotrichum_gloeosporioides.GI.596652132:0.131886,(Opisthokonta.Fungi-Colletotrichum_orbiculare.GI.477533016:0.172599,(((Opisthokonta.Fungi-Colletotrichum_sublineola.GI.640927629:0.101684,Opisthokonta.Fungi-Colletotrichum_graminicola.GLRG_00905T0:0.102368)100:0.141741,Opisthokonta.Fungi-Colletotrichum_higginsianum.GI.380489613:0.098332)98:0.010290,Opisthokonta.Fungi-Colletotrichum_fioriniae_PJ7.GI.615471635:0.142830)99:0.052904)97:0.051775)100:0.097596)96:0.062699,((Magnaporthales-Magnaporthiopsis_incrustans.scf46_67.g47:0.605676,((Magnaporthales-Magnaporthiopsis_panicorum.CM2s8.contig_13220:0.237466,Magnaporthales-Pseudophialophora_eragrostis.CM12m9.contig_19743:0.016359)100:0.122372,Magnaporthales-Nakataea_oryzae.scf32-processed-gene-0.86:0.096074)99:0.130281)100:0.176559,Magnaporthales-Pyricularia_oryzae.MGG_08685:0.547707)98:0.212572)100:0.360506,Opisthokonta.Fungi-Phaeosphaeria_nodorum_SN15.GI.169615459:0.198161)89:0.085456,(Opisthokonta.Fungi-Cladophialophora.GI.628331101:0.188332,(Opisthokonta.Fungi-Cladophialophora.GI.628350077:0.155374,Opisthokonta.Fungi-Cladophialophora.GI.628355717:0.142399)92:0.061159)88:0.088580)48:0.039048,Opisthokonta.Fungi-Cladophialophora.GI.628350287:0.208285)61:0.024806,Opisthokonta.Fungi-Metarhizium_majus.GI.743664168:0.486710)35:0.023624,(Opisthokonta.Fungi-Grosmannia_clavigera.Grocl1.1165:0.329528,Opisthokonta.Fungi-Cladophialophora.GI.628334060:0.174028)88:0.149934)53:0.016436,((((Opisthokonta.Fungi-Colletotrichum_higginsianum.GI.380493663:0.481859,Opisthokonta.Fungi-Cladophialophora.GI.628313442:0.404169)41:0.052898,Opisthokonta.Fungi-Cladophialophora.GI.628311421:0.231614)39:0.079206,((Opisthokonta.Fungi-Pseudocercospora_fijiensis_CIRAD86.GI.631373050:0.348856,Opisthokonta.Fungi-Neofusicoccum_parvum_UCRNP2.GI.615430649:0.342554)37:0.021406,Opisthokonta.Fungi-Cladophialophora.GI.628352951:0.480951)30:0.051136)8:0.000001,(((Opisthokonta.Fungi-Neofusicoccum_parvum_UCRNP2.GI.615427349:0.377305,(Opisthokonta.Fungi-Cladophialophora.GI.628339096:0.147924,Opisthokonta.Fungi-Bipolaris_sorokiniana_ND90Pr.GI.628084216:0.160600)96:0.037303)40:0.025497,(Opisthokonta.Fungi-Neofusicoccum_parvum_UCRNP2.GI.615423052:0.137589,Opisthokonta.Fungi-Neofusicoccum_parvum_UCRNP2.GI.615419734:0.240577)83:0.180224)50:0.030672,(((Opisthokonta.Fungi-Diaporthe_longicolla.g9659.t1:0.084904,Opisthokonta.Fungi-Diaporthe_ampelina.g2250.t1:0.180222)100:0.116754,(((Opisthokonta.Fungi-Pestalotiopsis_fici_W106-1.GI.630008763:0.165559,Opisthokonta.Fungi-Cryphonectria_parasitica.Crypa1.62577:0.213724)48:0.040282,Opisthokonta.Fungi-Eutypa_lata_UCREL1.GI.629665701:0.251084)27:0.019323,(Magnaporthales-Pseudohelonectia_lignicola.scf3-snap-gene-0.431:0.229448,((Magnaporthales-Buergenerula_spartinae.ATCC22848.contig_4297:0.229068,(Magnaporthales-Magnaporthiopsis_rhizophila.scf29-processed-gene-0.158:0.136900,Magnaporthales-Nakataea_oryzae.scf46-processed-gene-0.45:0.065772)99:0.109329)100:0.110563,Magnaporthales-Pseudophialophora_panicorum.CM3m7.contig_12673:0.105496)99:0.081915)69:0.085558)49:0.019121)38:0.012937,Opisthokonta.Fungi-Pestalotiopsis_fici_W106-1.GI.630038580:0.226355)86:0.063979)44:0.083896)15:0.040670)30:0.054634,((Opisthokonta.Fungi-Podospora_anserina_S_mat_.GI.171683115:0.146787,Opisthokonta.Fungi-Sordaria_macrospora_k-hell.GI.336265148:0.033681)100:0.636286,(Opisthokonta.Fungi-Fusarium_solani_mpVI_77-13-4.GI.302880813:0.296298,Opisthokonta.Fungi-Neofusicoccum_parvum_UCRNP2.GI.615427189:0.290766)98:0.085972)44:0.057833)99:0.190842,((((Bacteria.Proteobacteria-Methylibium_petroleiphilum_PM1.GI.124267487:0.370136,(Bacteria.Proteobacteria-Acidovorax_sp_CF316.GI.395005917:0.161340,Bacteria.Proteobacteria-Acidovorax_sp_CF316.GI.395006998:0.191251)100:0.252683)100:0.382585,Bacteria.Actinobacteria-Gordonia.GI.403720821:0.401648)98:0.078824,Bacteria.Proteobacteria-Acidovorax_sp_CF316.GI.395007900:0.751856)97:0.087313,Bacteria.Proteobacteria-Cystobacter.GI.444914195:0.392983)62:0.046078)80:0.077077)100:0.346114)67:0.046735,(Bacteria.Chloroflexi-Ktedonobacter.GI.298245544:0.598536,Bacteria.Actinobacteria-Patulibacter_sp_I11.GI.367469244:0.858129)99:0.116587)100:0.823054)100:1.263381)85:0.058692);
Magnaporthiopsis_incrustans.scf4_208.g109.tree	(Opisthokonta.Fungi-Ustilago.GI.71021223:1.060438,(((((Opisthokonta.Fungi-Neurospora.GI.699000460:0.146328,(Magnaporthales-Ophioceras_leptosporum.CBS89470A014_S3_L001_R1_001_.contig_8718:0.070257,Magnaporthales-Ophioceras_dolichostomum.scf254-snap-gene-0.53:0.113882)100:0.144482)100:1.016156,(Magnaporthales-Pyricularia_oryzae.MGG_08670:0.172585,(Magnaporthales-Pseudohelonectia_lignicola.scf349-augustus-gene-0.44:0.076867,(Magnaporthales-Macgarvieomyces_juncicola.CBS61082A013_S2_L001_R1_001_.contig_1328:0.062389,Magnaporthales-Magnaporthiopsis_rhizophila.scf132-augustus-gene-0.123:0.053469)93:0.038330)100:0.109305)100:0.515216)99:0.212725,(((Opisthokonta.Fungi-Lodderomyces_elongisporus_NRRL_YB-4239.GI.149248622:0.334844,(Opisthokonta.Fungi-Clavispora.GI.260949733:0.164783,Opisthokonta.Fungi-Scheffersomyces.GI.126132508:0.113811)100:0.081052)100:0.157416,(Opisthokonta.Fungi-Cladonia_grayi.JGIclagr2.70199:0.364664,Opisthokonta.Fungi-Tuber_melanosporum_Mel28.GI.296413270:0.316118)100:0.130157)100:0.443517,((Opisthokonta.Fungi-Trichoderma_reesei_QM6a.GI.589101827:0.650720,Opisthokonta.Fungi-Fusarium_graminearum_PH-1.GI.46117962:0.491467)98:0.128464,(((((Opisthokonta.Fungi-Zymoseptoria_tritici_IPO323.GI.398392767:0.689329,Opisthokonta.Fungi-Cladophialophora.GI.628328031:0.288272)54:0.047227,((Opisthokonta.Fungi-Pestalotiopsis_fici_W106-1.GI.630034928:0.447857,((Opisthokonta.Fungi-Aspergillus_nidulans_FGSC_A4.GI.67538210:0.237494,Opisthokonta.Fungi-Penicillium_rubens_Wisconsin_54-1255.GI.255954453:0.221486)94:0.028317,Opisthokonta.Fungi-Aspergillus_terreus_NIH2624.GI.115449599:0.169114)100:0.091448)98:0.044754,(Opisthokonta.Fungi-Bipolaris_zeicola_26-R-13.GI.628239577:0.178135,(Opisthokonta.Fungi-Pyrenophora_teres_f_teres_0-1.GI.330935646:0.172760,Opisthokonta.Fungi-Phaeosphaeria_nodorum_SN15.GI.169612625:0.150234)100:0.088075)99:0.073748)100:0.108388)59:0.034303,(((Opisthokonta.Fungi-Ophiostoma_ulmi.g8606:0.179482,(Opisthokonta.Fungi-Cryphonectria_parasitica.Crypa1.45394:0.212429,(Opisthokonta.Fungi-Diaporthe_longicolla.g4145.t1:0.025610,Opisthokonta.Fungi-Diaporthe_ampelina.g9618.t1:0.081437)100:0.142152)93:0.033720)100:0.077412,((Opisthokonta.Fungi-Colletotrichum_gloeosporioides.GI.596720789:0.116976,(Opisthokonta.Fungi-Colletotrichum_orbiculare.GI.477537483:0.104445,(Opisthokonta.Fungi-Colletotrichum_sublineola.GI.640920173:0.040910,Opisthokonta.Fungi-Colletotrichum_graminicola.GLRG_07747T0:0.039210)100:0.070630)87:0.031634)100:0.166163,(Magnaporthales-Pseudophialophora_panicorum.CM3m7.contig_66:0.145292,(Magnaporthales-Nakataea_oryzae.scf405-processed-gene-0.2:0.124733,Magnaporthales-Magnaporthiopsis_incrustans.scf4_208.g109:0.093773)100:0.128735)100:0.192135)96:0.052598)100:0.277903,Opisthokonta.Fungi-Uncinocarpus.GI.258564911:0.287787)57:0.053411)91:0.042436,Opisthokonta.Fungi-Metarhizium.GI.629733428:0.595871)89:0.091466,Opisthokonta.Fungi-Capronia_epimyces_CBS_606.96.GI.628316028:0.379867)95:0.113990)100:0.501971)98:0.092923)82:0.064743,(((((((Plantae.Viridiplantae-Coccomyxa_subellipsoidea_6732.e_gw1.4.192.1:1.184228,Plantae.Viridiplantae-Chlorella_variabilis_7153.IGS.gm_4_00475:0.227154)79:0.126636,(Plantae.Viridiplantae-Selaginella_moellendorffii.GI.302793017:0.239895,(Plantae.Viridiplantae-Mimulus_guttatus.mgv1a020074m:0.075190,Plantae.Viridiplantae-Arabidopsis_thaliana.GI.18379164:0.197291)100:0.154057)100:0.351510)66:0.097107,(Bacteria.Actinobacteria-Amycolatopsis_mediterranei_S699.GI.384154429:0.224833,(Bacteria.Actinobacteria-Intrasporangium.GI.317125475:0.220479,Bacteria.Actinobacteria-Acidothermus_cellulolyticus_11B.GI.117929060:0.299047)100:0.387543)100:0.333926)51:0.077692,Opisthokonta.Fungi-Laccaria_bicolor_S238N-H82.GI.170111226:0.449836)100:0.602490,((Opisthokonta.Fungi-Sordaria_macrospora_k-hell.GI.336258324:0.682133,(Opisthokonta.Fungi-Schizophyllum_commune_H4-8.GI.302677030:0.114887,Opisthokonta.Fungi-Schizophyllum_commune_H4-8.GI.302677040:0.164589)100:0.576393)100:0.161158,(Opisthokonta.Fungi-Cryptococcus_neoformans_var_neoformans_JEC.GI.58261260:0.328332,Opisthokonta.Fungi-Ustilago.GI.71009571:0.435168)97:0.112624)100:0.293702)100:0.214232,Magnaporthales-Macgarvieomyces_juncicola.CBS61082A013_S2_L001_R1_001_.contig_7340:1.035322)69:0.064238,((Opisthokonta.Fungi-Ustilago.GI.71016902:0.975511,Opisthokonta.Fungi-Cryptococcus_neoformans_var_neoformans_JEC.GI.58267378:0.295772)94:0.182555,(((Opisthokonta.Fungi-Botrytis_cinerea_B05.10.GI.154304053:0.151629,Opisthokonta.Fungi-Marssonina_brunnea_f_sp_multigermtubi_MB_m1.GI.597573911:0.123193)94:0.043664,Opisthokonta.Fungi-Cladonia_grayi.JGIclagr2.95282:0.123538)100:0.113678,(Opisthokonta.Fungi-Thielavia.GI.367051653:0.141414,(Opisthokonta.Fungi-Pestalotiopsis_fici_W106-1.GI.630025343:0.149280,(Opisthokonta.Fungi-Ophiostoma_piceae.GI.512193686:0.025852,Opisthokonta.Fungi-Ophiostoma_ulmi.g2368:0.016939)100:0.157252)99:0.084545)100:0.112954)100:0.191355)100:0.359505)76:0.103235)57:0.087351,Opisthokonta.Fungi-Sclerotinia_sclerotiorum_1980_UF-70.GI.156053325:1.169274)85:0.134478,Opisthokonta.Fungi-Pestalotiopsis_fici_W106-1.GI.630009021:0.839207);
Magnaporthiopsis_incrustans.scf4_208.g112.tree	(Bacteria.Proteobacteria-Plesiocystis_pacifica_SIR-1.GI.149919343:1.652336,((Chromalveolata.Haptophyceae-Emiliania_huxleyi.jgiEmihu1.360320:1.034173,Chromalveolata.Dinoflagellates-Symbiodinium_minutum.v1.2.003156.t1:0.478178)54:0.082040,(((((((Opisthokonta.Fungi-Cryptococcus_neoformans_var_neoformans_JEC.GI.58265074:0.183122,Opisthokonta.Fungi-Cryptococcus_neoformans_var_neoformans_JEC.GI.58267316:0.294008)100:0.601498,(Opisthokonta.Fungi-Coprinopsis_cinerea_okayama7130.GI.169848636:0.292778,(Opisthokonta.Fungi-Schizophyllum_commune_H4-8.GI.302681073:0.309531,Opisthokonta.Fungi-Laccaria_bicolor_S238N-H82.GI.170108232:0.306434)94:0.081945)99:0.112886)100:0.168715,Opisthokonta.Fungi-Puccinia_graminis_f_sp_tritici_CRL_75-36-700-.GI.403168432:0.566247)100:0.173710,((Opisthokonta.Fungi-Kluyveromyces_lactis_NRRL_Y-1140.GI.50306835:0.285587,(Opisthokonta.Fungi-Debaryomyces_hansenii_CBS767.GI.294654330:0.183352,Opisthokonta.Fungi-Millerozyma.GI.448105447:0.174857)100:0.150623)100:0.247304,(Opisthokonta.Fungi-Monacrosporium_haptotylum.Monha1.10631:0.569189,(Opisthokonta.Fungi-Cladonia_grayi.JGIclagr2.86657:0.457832,(((Opisthokonta.Fungi-Botrytis_cinerea_B05.10.GI.154317338:0.196094,Opisthokonta.Fungi-Marssonina_brunnea_f_sp_multigermtubi_MB_m1.GI.597573819:0.323903)100:0.144315,Opisthokonta.Fungi-Cladonia_grayi.JGIclagr2.114043:0.148224)59:0.040121,(((((((Opisthokonta.Fungi-Pestalotiopsis_fici_W106-1.GI.630016525:0.276144,Opisthokonta.Fungi-Eutypa_lata_UCREL1.GI.629671703:0.277796)95:0.082716,Opisthokonta.Fungi-Myceliophthora.GI.367031164:0.208907)61:0.024613,(Opisthokonta.Fungi-Neurospora.GI.698992202:0.299808,Opisthokonta.Fungi-Podospora_anserina_S_mat_.GI.171678425:0.265059)77:0.059974)95:0.060594,(Opisthokonta.Fungi-Valsa_mali.g2372.t1:0.135917,(Opisthokonta.Fungi-Diaporthe_longicolla.g4078.t1:0.034484,Opisthokonta.Fungi-Diaporthe_ampelina.g3676.t1:0.015090)100:0.079313)100:0.100457)100:0.046677,(((Opisthokonta.Fungi-Verticillium_tricorpus.g3071.t1:0.163951,(Opisthokonta.Fungi-Fusarium_pseudograminearum_CS3096.GI.685859443:0.049950,Opisthokonta.Fungi-Fusarium_solani_mpVI_77-13-4.GI.302887322:0.081699)100:0.078170)100:0.081907,((Opisthokonta.Fungi-Aspergillus.GI.121707378:0.139333,Opisthokonta.Fungi-Aspergillus_flavus_NRRL3357.GI.238491316:0.172450)95:0.055533,Opisthokonta.Fungi-Exophiala_dermatitidis_NIHUT8656.GI.684169702:0.138648)83:0.017917)98:0.042684,(Opisthokonta.Fungi-Phaeosphaeria_nodorum_SN15.GI.169610792:0.065791,(Opisthokonta.Fungi-Bipolaris.GI.627916712:0.033170,Opisthokonta.Fungi-Pyrenophora_tritici-repentis_Pt-1C-BFP.GI.189205699:0.052343)100:0.058669)100:0.077540)95:0.035442)75:0.026584,Opisthokonta.Fungi-Marssonina_brunnea_f_sp_multigermtubi_MB_m1.GI.597576039:0.230377)52:0.018798,((Opisthokonta.Fungi-Pestalotiopsis_fici_W106-1.GI.630012779:0.251406,(Opisthokonta.Fungi-Grosmannia_clavigera.Grocl1.8293:0.158449,(Opisthokonta.Fungi-Ophiostoma_piceae.GI.512193614:0.113770,Opisthokonta.Fungi-Sporothrix_brasiliensis.GI.748536123:0.090906)98:0.058674)100:0.167795)98:0.069250,((((Magnaporthales-Ophioceras_commune.M91A005_S1_L001_R1_001_.contig_8590:0.181705,Magnaporthales-Ophioceras_leptosporum.CBS89470A014_S3_L001_R1_001_.contig_1974:0.167705)100:0.058385,Magnaporthales-Pseudohelonectia_lignicola.scf85-augustus-gene-0.127:0.158018)98:0.034800,(Magnaporthales-Pyricularia_grisea.M82.contig_4596:0.072370,Magnaporthales-Macgarvieomyces_juncicola.CBS61082A013_S2_L001_R1_001_.contig_4997:0.097853)100:0.162379)99:0.020830,(((Opisthokonta.Fungi-Colletotrichum_orbiculare.GI.477534169:0.106651,Opisthokonta.Fungi-Colletotrichum_fioriniae_PJ7.GI.615473029:0.093846)94:0.014260,Opisthokonta.Fungi-Colletotrichum_graminicola.GLRG_01890T0:0.066824)100:0.049761,(((Magnaporthales-Magnaporthiopsis_incrustans.scf4_208.g112:0.124026,Magnaporthales-Nakataea_oryzae.scf405-snap-gene-0.45:0.131532)92:0.037531,Magnaporthales-Gaeumannomyces_cylindrosporus.CBS61075.contig_4255:0.064953)100:0.048532,Magnaporthales-Pseudophialophora_schizachyrii.AL3S4.contig_3017:0.063650)100:0.049675)100:0.068228)97:0.033773)94:0.035052)62:0.030821)58:0.025168)100:0.098795)97:0.073097)91:0.046487)33:0.068107,Bacteria.Actinobacteria-Rhodococcus.GI.432341039:0.289309)54:0.074690,Bacteria.Actinobacteria-Gordonia.GI.403720364:0.605429)56:0.101174,(((Bacteria.Proteobacteria-SAR324_cluster_bacterium_JCVI-SC_A.GI.381207465:0.618642,Plantae.Viridiplantae-Selaginella_moellendorffii.GI.302798673:0.199139)44:0.061115,(Bacteria.Proteobacteria-Marinobacter_sp_ELB17.GI.126667238:0.175985,(((Bacteria.Proteobacteria-Salinisphaera_shabanensis_E1L3A.GI.335419988:0.227433,(Bacteria.Proteobacteria-Psychromonas.GI.119946182:0.189255,Bacteria.Proteobacteria-Aurantimonas_manganoxydans_SI85-9A.GI.90420507:0.135926)76:0.037522)73:0.026319,((Bacteria.Proteobacteria-Achromobacter_xylosoxidans_A8.GI.311108892:0.102813,Bacteria.Proteobacteria-Alcaligenes_sp_HPC1271.GI.424776671:0.133255)99:0.048872,Bacteria.Proteobacteria-Rhodobacter_sphaeroides_KD131.GI.221369330:0.079515)93:0.032930)75:0.032765,(Bacteria.Proteobacteria-Rhodopseudomonas_palustris_TIE-1.GI.192290894:0.088210,Bacteria.Proteobacteria-Oxalobacteraceae_bacterium_IMCC9480.GI.329907092:0.120943)96:0.041396)99:0.076303)98:0.050473)63:0.062507,Bacteria.Actinobacteria-Kineosphaera.GI.403715722:0.233437)66:0.168787)56:0.091520)100:0.639745,((Bacteria.BacteroidetesChlorobi-Niastella_koreensis_GR20-10.GI.375148030:0.956392,(((((Plantae.Viridiplantae-Mimulus_guttatus.mgv1a024074m:0.215325,Plantae.Viridiplantae-Arabidopsis_thaliana.GI.15236840:0.427250)100:0.204596,(Plantae.Viridiplantae-Oryza_sativa_Japonica_Group.GI.115471819:0.416924,((Plantae.Viridiplantae-Glycine_max.Glyma10g04760.2:0.161898,Plantae.Viridiplantae-Vitis_vinifera.GI.225437916:0.076876)85:0.050799,(Plantae.Viridiplantae-Arabidopsis_thaliana.GI.15219767:0.169017,Plantae.Viridiplantae-Glycine_max.Glyma10g25760.1:0.078316)100:0.094151)100:0.145361)100:0.124020)98:0.050064,(Plantae.Viridiplantae-Aquilegia_coerulea.Aquca_020_00218.1:0.310671,Plantae.Viridiplantae-Vitis_vinifera.GI.225430041:0.199160)95:0.096290)100:0.122665,((Plantae.Viridiplantae-Physcomitrella_patens_patens.GI.168013839:0.472980,Plantae.Viridiplantae-Selaginella_moellendorffii.GI.302786218:0.418386)96:0.074091,Plantae.Viridiplantae-Physcomitrella_patens_patens.GI.168002259:0.486050)98:0.120942)100:0.276333,(Plantae.Viridiplantae-Arabidopsis_thaliana.GI.15218988:0.475950,Plantae.Viridiplantae-Oryza_sativa_Japonica_Group.GI.297612802:0.494006)100:0.229872)93:0.206003)100:0.376473,Chromalveolata.Haptophyceae-Emiliania_huxleyi.jgiEmihu1.53289:0.791782)100:0.213160);
Magnaporthiopsis_incrustans.scf4_208.g135.tree	(Opisthokonta.Fungi-Cryptococcus_neoformans_var_neoformans_JEC.GI.58263178:1.006024,Bacteria.BacteroidetesChlorobi-Chryseobacterium.GI.300778211:1.180292,(((Chromalveolata.Stramenopiles-Thalassiosira_pseudonana_CCMP.GI.223994765:0.775860,Chromalveolata.Stramenopiles-Nannochloropsis_gaditana.Nga04844.01:0.783483)100:0.684896,(((Opisthokonta.Fungi-Laccaria_bicolor_S238N-H82.GI.170101094:0.915963,(((((Opisthokonta.Fungi-Cladonia_grayi.JGIclagr2.101974:0.907466,Opisthokonta.Fungi-Fusarium_pseudograminearum_CS3096.GI.685866787:0.362941)95:0.250512,((Opisthokonta.Fungi-Pestalotiopsis_fici_W106-1.GI.630007599:0.523270,(Opisthokonta.Fungi-Pestalotiopsis_fici_W106-1.GI.630012951:0.308028,Magnaporthales-Pseudohelonectia_lignicola.scf269-processed-gene-0.22:0.466186)99:0.148173)80:0.104755,Opisthokonta.Fungi-Sporothrix_schenckii.GI.550802927:0.388313)100:0.297691)58:0.066569,(((((Opisthokonta.Fungi-Sporothrix_schenckii.GI.550808693:0.000001,Opisthokonta.Fungi-Sporothrix_brasiliensis.GI.748541726:0.016138)100:0.369457,((Opisthokonta.Fungi-Fusarium_solani_mpVI_77-13-4.GI.302924589:0.231173,(Opisthokonta.Fungi-Pestalotiopsis_fici_W106-1.GI.630017581:0.197858,Opisthokonta.Fungi-Cladophialophora_carrionii_CBS_160.54.GI.671170898:0.126088)98:0.033269)98:0.027933,Opisthokonta.Fungi-Aspergillus_terreus_NIH2624.GI.115399110:0.219762)100:0.078182)100:0.166025,((Magnaporthales-Pseudohelonectia_lignicola.scf27-processed-gene-0.66:0.221892,(Magnaporthales-Macgarvieomyces_juncicola.CBS61082A013_S2_L001_R1_001_.contig_4708:0.104810,(Magnaporthales-Xenopyricularia_zizaniicola.CBS132356A019_S4_L001_R1_001_.contig_4539:0.135894,Magnaporthales-Pyricularia_oryzae.MGG_08293:0.073149)99:0.062362)100:0.118870)100:0.397104,(Opisthokonta.Fungi-Chaetomium_globosum_CBS_148.51.GI.116198977:0.621345,(Opisthokonta.Fungi-Thielavia.GI.367041543:0.334384,(Opisthokonta.Fungi-Thielavia.GI.367049116:0.195907,Magnaporthales-Nakataea_oryzae.scf64-augustus-gene-0.103:0.218354)100:0.139024)100:0.068036)99:0.096089)100:0.152661)100:0.162850,(((Opisthokonta.Fungi-Fusarium_solani_mpVI_77-13-4.GI.302887165:0.591983,Opisthokonta.Fungi-Coniosporium.GI.667840113:0.168050)58:0.060798,((Opisthokonta.Fungi-Phaeosphaeria_nodorum_SN15.GI.169624993:0.194307,Opisthokonta.Fungi-Bipolaris.GI.627825478:0.112559)100:0.237150,(Chromalveolata.Stramenopiles-Phytophthora_infestans_T30-4.GI.301095838:0.287606,Opisthokonta.Fungi-Neofusicoccum_parvum_UCRNP2.GI.615421572:0.149246)100:0.180504)55:0.024981)100:0.059587,((((Magnaporthales-Magnaporthiopsis_incrustans.scf4_208.g135:0.340717,(Magnaporthales-Omnidemptus_affinis.ATCC200212.contig_14953:0.194613,Magnaporthales-Nakataea_oryzae.scf528-augustus-gene-0.21:0.235576)95:0.074271)100:0.238581,Magnaporthales-Ophioceras_dolichostomum.scf278-processed-gene-0.43:0.213675)100:0.118661,(Opisthokonta.Fungi-Colletotrichum_fioriniae_PJ7.GI.615444934:0.091807,(Opisthokonta.Fungi-Colletotrichum_gloeosporioides.GI.596696842:0.103369,Opisthokonta.Fungi-Colletotrichum_graminicola.GLRG_09967T0:0.098277)98:0.028320)100:0.141839)100:0.085091,(Opisthokonta.Fungi-Valsa_mali.g1200.t1:0.094353,(Opisthokonta.Fungi-Diaporthe_longicolla.g1926.t1:0.045850,Opisthokonta.Fungi-Diaporthe_ampelina.g12340.t1:0.031160)100:0.072060)100:0.321108)100:0.070930)100:0.053612)94:0.022592,((Opisthokonta.Fungi-Cladonia_grayi.JGIclagr2.22963:0.395288,Opisthokonta.Fungi-Cladonia_grayi.JGIclagr2.104818:0.310397)93:0.110845,(Opisthokonta.Fungi-Sclerotinia_sclerotiorum_1980_UF-70.GI.156061635:0.103888,(Opisthokonta.Fungi-Glarea.GI.636763143:0.215026,Opisthokonta.Fungi-Marssonina_brunnea_f_sp_multigermtubi_MB_m1.GI.597574601:0.108245)99:0.073972)100:0.108366)87:0.077427)97:0.091318)97:0.255336,((Opisthokonta.Fungi-Postia_placenta_Mad-698-R.GI.242221891:0.423594,Opisthokonta.Fungi-Coprinopsis_cinerea_okayama7130.GI.169845237:0.687771)100:0.260455,Opisthokonta.Fungi-Ustilago.GI.71022295:0.545275)54:0.085996)49:0.054614,(Bacteria.Proteobacteria-Pseudoxanthomonas_spadix_BD-a59.GI.357418646:0.373522,Bacteria.Proteobacteria-Acinetobacter_baumannii_AB_2008-15.GI.457980615:0.412651)100:0.215567)63:0.087598)100:0.288649,((((Opisthokonta.Fungi-Ustilago.GI.71018649:0.989679,(Opisthokonta.Fungi-Lodderomyces_elongisporus_NRRL_YB-4239.GI.149245524:0.241601,(Opisthokonta.Fungi-Debaryomyces_hansenii_CBS767.GI.294658802:0.232483,Opisthokonta.Fungi-Scheffersomyces.GI.150866748:0.213722)96:0.132701)100:0.660091)98:0.207796,((Bacteria.Proteobacteria-Achromobacter_xylosoxidans_A8.GI.311109055:0.119685,Bacteria.Proteobacteria-Salmonella_enterica_enteric.GI.417540375:0.245875)100:0.734077,Bacteria.Proteobacteria-Pelagibacterium_halotolerans_B2.GI.357386793:0.593971)90:0.060099)82:0.060270,(Bacteria.Actinobacteria-Patulibacter_sp_I11.GI.367469243:0.839945,Bacteria.Actinobacteria-Patulibacter_sp_I11.GI.367467577:0.529475)94:0.145259)75:0.072979,((Bacteria.Proteobacteria-Aromatoleum_aromaticum_EbN1.GI.56478633:0.597819,Bacteria.Proteobacteria-Bradyrhizobium.GI.384214005:0.606945)98:0.143649,Bacteria.Actinobacteria-Rhodococcus.GI.432349819:0.777260)52:0.068096)85:0.101554)97:0.130845,(Bacteria.Proteobacteria-Thauera_sp_MZ1T.GI.237654677:0.417766,Bacteria.Proteobacteria-Methylobacterium.GI.220921625:0.361868)100:0.431228)61:0.050557)99:0.074243,(((((Plantae.Viridiplantae-Oryza_sativa_Japonica_Group.GI.115450803:1.518050,Bacteria.Cyanobacteria-Dactylococcopsis.GI.428778767:0.695272)32:0.179737,Bacteria.Chloroflexi-Ktedonobacter.GI.298250635:0.464720)18:0.041430,((Plantae.Viridiplantae-Arabidopsis_thaliana.GI.30698272:1.066571,Bacteria.Chloroflexi-Sphaerobacter.GI.269929274:0.359613)80:0.148976,(Bacteria.Proteobacteria-Corallococcus.GI.383456699:0.161969,Bacteria.Proteobacteria-Chondromyces.GI.405351346:0.214056)100:0.390545)64:0.128587)19:0.104588,(Bacteria.Cyanobacteria-Rivularia.GI.427736470:0.886466,Bacteria.Firmicutes-Paenibacillus_mucilaginosus_KNP414.GI.337749887:0.637562)50:0.097358)53:0.103127,(((Bacteria.BacteroidetesChlorobi-Dyadobacter.GI.255036023:0.823141,(Bacteria.BacteroidetesChlorobi-Lacinutrix_sp_5H-3-7-4.GI.336173679:0.569384,Bacteria.BacteroidetesChlorobi-Fulvivirga_imtechensis_AK7.GI.441496329:0.458053)87:0.160966)70:0.138626,Bacteria.Chloroflexi-Herpetosiphon.GI.159898860:0.587916)73:0.117477,(Bacteria.Proteobacteria-Myxococcus.GI.442319486:1.191465,Bacteria.BacteroidetesChlorobi-Fibrisoma.GI.392964216:0.391226)45:0.131052)40:0.116445)67:0.159939)87:0.498458);
Magnaporthiopsis_incrustans.scf4_208.g23.tree	(Opisthokonta.Fungi-Ophiostoma_piceae.GI.512186531:0.656648,((((((((Opisthokonta.Fungi-Pestalotiopsis_fici_W106-1.GI.630038493:0.765774,(Opisthokonta.Fungi-Metarhizium.GI.629729480:0.643621,Opisthokonta.Fungi-Cladonia_grayi.JGIclagr2.26717:0.416085)62:0.122837)12:0.054191,((((Opisthokonta.Fungi-Phaeosphaeria_nodorum_SN15.GI.169622944:0.640654,Opisthokonta.Fungi-Ophiostoma_piceae.GI.512186683:1.006625)95:0.142724,Opisthokonta.Fungi-Glarea.GI.636761491:0.673690)87:0.095321,(Opisthokonta.Fungi-Pestalotiopsis_fici_W106-1.GI.630019092:0.606804,Opisthokonta.Fungi-Glarea.GI.636767107:0.534170)41:0.114235)36:0.048847,(Opisthokonta.Fungi-Fusarium_solani_mpVI_77-13-4.GI.302913700:0.460912,((Magnaporthales-Gaeumannomyces_graminis_var.avenae.CBS18765.contig_10102:0.115514,(Magnaporthales-Magnaporthiopsis_incrustans.scf4_208.g23:0.088926,(Magnaporthales-Magnaporthiopsis_rhizophila.scf24-processed-gene-0.189:0.087924,Magnaporthales-Magnaporthiopsis_panicorum.CM2s8.contig_1028:0.056337)98:0.026264)74:0.048155)100:0.248513,(Opisthokonta.Fungi-Colletotrichum_orbiculare.GI.477530768:0.278285,(Opisthokonta.Fungi-Colletotrichum_sublineola.GI.640920479:0.027578,Opisthokonta.Fungi-Colletotrichum_graminicola.GLRG_09383T0:0.080441)100:0.136246)100:0.127053)100:0.216763)100:0.315475)16:0.035367)5:0.052923,(((((Opisthokonta.Fungi-Sordaria_macrospora_k-hell.GI.336276828:0.710692,(((Magnaporthales-Magnaporthiopsis_rhizophila.scf48-processed-gene-0.85:0.303598,Magnaporthales-Magnaporthiopsis_rhizophila.scf105-processed-gene-0.55:0.429308)100:0.061872,Magnaporthales-Pseudophialophora_eragrostis.CM12m9.contig_2404:0.192472)96:0.070083,Opisthokonta.Fungi-Beauveria.GI.667652449:0.350091)97:0.094261)90:0.084355,Opisthokonta.Fungi-Glarea.GI.636760399:0.472018)99:0.101796,((((Opisthokonta.Fungi-Pestalotiopsis_fici_W106-1.GI.630028492:0.498141,Opisthokonta.Fungi-Cladophialophora.GI.628320134:0.477181)37:0.052643,Opisthokonta.Fungi-Marssonina_brunnea_f_sp_multigermtubi_MB_m1.GI.597579589:0.454365)100:0.222439,((Magnaporthales-Pyricularia_grisea.M82.contig_8011:0.072623,Magnaporthales-Pyricularia_oryzae.MGG_08988:0.092534)100:0.460004,(Magnaporthales-Pyricularia_grisea.M82.contig_2500:0.405062,Magnaporthales-Ophioceras_leptosporum.CBS89470A014_S3_L001_R1_001_.contig_3592:0.535980)99:0.058950)100:0.265344)83:0.040225,(Opisthokonta.Fungi-Cryphonectria_parasitica.Crypa1.74425:0.495606,((Magnaporthales-Ophioceras_dolichostomum.scf144-processed-gene-0.3:0.242252,Magnaporthales-Pseudohelonectia_lignicola.scf273-augustus-gene-0.43:0.273793)100:0.198527,((Opisthokonta.Fungi-Setosphaeria_turcica_Et28A.GI.636582361:0.117592,(Opisthokonta.Fungi-Bipolaris.GI.627863614:0.039834,Opisthokonta.Fungi-Bipolaris_sorokiniana_ND90Pr.GI.628060770:0.039040)100:0.165596)100:0.447905,((Opisthokonta.Fungi-Colletotrichum_fioriniae_PJ7.GI.615441910:0.201648,Opisthokonta.Fungi-Colletotrichum_gloeosporioides.GI.596713680:0.199596)55:0.029270,Opisthokonta.Fungi-Colletotrichum_sublineola.GI.640928847:0.146049)100:0.145132)88:0.070388)85:0.079055)91:0.045142)85:0.043889)92:0.075076,((Opisthokonta.Fungi-Pestalotiopsis_fici_W106-1.GI.630018894:0.761722,Opisthokonta.Fungi-Fusarium_solani_mpVI_77-13-4.GI.302896752:0.910168)45:0.062627,(Opisthokonta.Fungi-Cladonia_grayi.JGIclagr2.124601:0.254401,Opisthokonta.Fungi-Cladonia_grayi.JGIclagr2.64846:0.248496)100:0.274918)45:0.072827)40:0.037438,(((Opisthokonta.Fungi-Diaporthe_longicolla.g6238.t1:0.764476,Opisthokonta.Fungi-Bipolaris_sorokiniana_ND90Pr.GI.628067939:0.772333)60:0.148068,((Opisthokonta.Fungi-Glarea.GI.636766243:0.182424,Opisthokonta.Fungi-Endocarpon_pusillum_Z07020.GI.629651963:0.258149)100:0.365206,Opisthokonta.Fungi-Endocarpon_pusillum_Z07020.GI.629634012:0.511330)77:0.054134)43:0.028017,(Opisthokonta.Fungi-Botrytis_cinerea_B05.10.GI.154291024:0.715022,((Opisthokonta.Fungi-Capronia_coronata_CBS_617.96.GI.628220815:0.128917,Opisthokonta.Fungi-Cladophialophora.GI.628281942:0.078910)100:0.560641,((Opisthokonta.Fungi-Podospora_anserina_S_mat_.GI.171694732:0.248903,Opisthokonta.Fungi-Valsa_mali.g9218.t1:0.162330)100:0.414680,Opisthokonta.Fungi-Cladonia_grayi.JGIclagr2.17591:0.705261)58:0.057054)63:0.090888)46:0.061262)19:0.049956)6:0.035991)9:0.018985,(Opisthokonta.Fungi-Cryphonectria_parasitica.Crypa1.70158:0.735589,(Opisthokonta.Fungi-Coniosporium.GI.667828004:0.510272,Opisthokonta.Fungi-Bipolaris.GI.627821485:0.551877)96:0.118028)25:0.074839)37:0.086579,Opisthokonta.Fungi-Cladonia_grayi.JGIclagr2.62669:0.668315)54:0.081458,((Plantae.Viridiplantae-Physcomitrella_patens_patens.GI.168042178:2.039755,(Opisthokonta.Fungi-Moniliophthora_perniciosa_FA553.GI.238585000:0.906947,Plantae.Viridiplantae-Physcomitrella_patens_patens.GI.168041122:0.873076)92:0.056196)48:0.081196,Magnaporthales-Magnaporthiopsis_rhizophila.scf34-processed-gene-0.229:0.740327)94:0.191618)53:0.053008,Opisthokonta.Fungi-Grosmannia_clavigera.Grocl1.4968:0.948434)71:0.057817,Magnaporthales-Magnaporthiopsis_rhizophila.scf73-processed-gene-0.184:1.439667)98:0.179240,Opisthokonta.Fungi-Thielavia.GI.367047705:0.803731);
Magnaporthiopsis_incrustans.scf4_208.g53.tree	(Opisthokonta.Fungi-Ustilago.GI.71022331:0.822570,((Opisthokonta.Fungi-Cryptococcus_neoformans_var_neoformans_JEC.GI.58271180:0.665810,(Opisthokonta.Fungi-Cryptococcus_neoformans_var_neoformans_JEC.GI.58264498:0.051116,Opisthokonta.Fungi-Cryptococcus_neoformans_var_neoformans_JEC.GI.58264492:0.114190)100:0.673057)98:0.150140,((((Opisthokonta.Fungi-Clavispora.GI.260942147:0.288261,(Opisthokonta.Fungi-Lodderomyces_elongisporus_NRRL_YB-4239.GI.149245566:0.176445,Opisthokonta.Fungi-Scheffersomyces.GI.308198078:0.096206)100:0.149063)100:0.615495,(((((((((((((Magnaporthales-Nakataea_oryzae.scf513-augustus-gene-0.25:0.059597,(Magnaporthales-Gaeumannomyces_graminis_var.avenae.CBS18765.contig_13020:0.080728,(Magnaporthales-Magnaporthiopsis_incrustans.scf4_208.g53:0.102712,Magnaporthales-Magnaporthiopsis_rhizophila.scf24-augustus-gene-0.377:0.020857)89:0.018110)95:0.040681)100:0.066205,(Magnaporthales-Nakataea_oryzae.scf267-snap-gene-0.77:0.067422,(Magnaporthales-Omnidemptus_affinis.ATCC200212.contig_8826:0.084229,(Opisthokonta.Fungi-Colletotrichum_sublineola.GI.640915130:0.021604,Opisthokonta.Fungi-Colletotrichum_graminicola.GLRG_10711T0:0.039393)100:0.041602)100:0.073524)100:0.122074)100:0.869555,((Opisthokonta.Fungi-Leptosphaeria_maculans_JN3.GI.396477733:0.049360,Opisthokonta.Fungi-Bipolaris_sorokiniana_ND90Pr.GI.628086508:0.143478)100:0.188539,((Opisthokonta.Fungi-Metarhizium.GI.629730527:0.041133,Opisthokonta.Fungi-Metarhizium_majus.GI.743670502:0.000001)100:0.303297,(Opisthokonta.Fungi-Eutypa_lata_UCREL1.GI.629675094:0.257242,(Opisthokonta.Fungi-Diaporthe_longicolla.g118.t1:0.015180,Opisthokonta.Fungi-Diaporthe_ampelina.g11917.t1:0.018469)100:0.199169)89:0.049278)90:0.044468)99:0.099547)100:0.148644,Opisthokonta.Fungi-Zymoseptoria_tritici_IPO323.GI.398409088:0.439037)75:0.040404,Opisthokonta.Fungi-Neofusicoccum_parvum_UCRNP2.GI.615425826:0.170236)53:0.037957,(Opisthokonta.Fungi-Coccidioides_immitis_RS.GI.119192316:0.258752,(Opisthokonta.Fungi-Coniosporium.GI.667824021:0.115903,(Opisthokonta.Fungi-Fusarium_graminearum_PH-1.GI.46140021:0.143861,(Opisthokonta.Fungi-Verticillium_dahliae_VdLs.17.GI.697085993:0.123149,((Opisthokonta.Fungi-Colletotrichum_orbiculare.GI.477524441:0.063994,Opisthokonta.Fungi-Colletotrichum_higginsianum.GI.380491249:0.038990)98:0.015115,Opisthokonta.Fungi-Colletotrichum_gloeosporioides.GI.596679335:0.025474)100:0.065914)98:0.058457)100:0.156372)54:0.045294)60:0.037161)62:0.047185,Opisthokonta.Fungi-Blastomyces_dermatitidis_SLH14081.GI.261191077:0.167330)100:0.280104,(Opisthokonta.Fungi-Capronia_coronata_CBS_617.96.GI.628217396:0.115778,Opisthokonta.Fungi-Cladophialophora.GI.628288917:0.107216)100:0.069755)72:0.081475,(Opisthokonta.Fungi-Cladonia_grayi.JGIclagr2.94311:0.173320,Opisthokonta.Fungi-Coniosporium.GI.667834698:0.108073)34:0.023756)21:0.000001,((((((((Opisthokonta.Fungi-Eutypa_lata_UCREL1.GI.629649772:0.325796,Opisthokonta.Fungi-Colletotrichum_higginsianum.GI.380494775:0.127544)78:0.045833,Opisthokonta.Fungi-Verticillium_tricorpus.g7701.t1:0.160765)93:0.050961,(Opisthokonta.Fungi-Grosmannia_clavigera.Grocl1.3486:0.293277,(Opisthokonta.Fungi-Sporothrix_schenckii.GI.550806000:0.008712,Opisthokonta.Fungi-Sporothrix_brasiliensis.GI.748540011:0.000001)100:0.162842)100:0.102644)68:0.022113,Opisthokonta.Fungi-Togninia_minima_UCRPA7.GI.631232659:0.213387)100:0.127241,Opisthokonta.Fungi-Glarea.GI.636772511:0.046316)90:0.026023,Opisthokonta.Fungi-Marssonina_brunnea_f_sp_multigermtubi_MB_m1.GI.597571377:0.154906)95:0.031803,Opisthokonta.Fungi-Pestalotiopsis_fici_W106-1.GI.630032887:0.366964)89:0.028016,Opisthokonta.Fungi-Bipolaris.GI.627918080:0.412385)98:0.039315)48:0.031744,((Opisthokonta.Fungi-Sclerotinia_sclerotiorum_1980_UF-70.GI.156053890:0.362268,Opisthokonta.Fungi-Baudoinia.GI.627815797:0.278671)100:0.139882,Opisthokonta.Fungi-Monacrosporium_haptotylum.Monha1.7861:0.335845)76:0.035936)70:0.060367,((Opisthokonta.Fungi-Schizophyllum_commune_H4-8.GI.302684341:0.367395,Opisthokonta.Fungi-Laccaria_bicolor_S238N-H82.GI.170107903:0.203653)100:0.301948,Opisthokonta.Fungi-Cladonia_grayi.JGIclagr2.63154:0.359418)59:0.063733)98:0.152807,Opisthokonta.Fungi-Schizosaccharomyces_pombe_972h-.GI.295442750:0.833611)100:0.159203)99:0.133289,Opisthokonta.Fungi-Schizophyllum_commune_H4-8.GI.302696667:0.841066)99:0.129887,((Magnaporthales-Pseudohelonectia_lignicola.scf36-augustus-gene-0.205:0.951315,((Magnaporthales-Pyricularia_oryzae.MGG_07595:0.708599,(Opisthokonta.Fungi-Chaetomium_thermophilum_var_thermophilum_D.GI.576042364:0.080135,Opisthokonta.Fungi-Myceliophthora.GI.367030267:0.134937)100:0.439811)97:0.156870,((Magnaporthales-Ophioceras_commune.M91A005_S1_L001_R1_001_.contig_5273:0.152666,Magnaporthales-Pseudohelonectia_lignicola.scf23-augustus-gene-0.172:0.139773)100:0.115779,(Magnaporthales-Pyricularia_grisea.M82.contig_2821:0.162096,Magnaporthales-Pyricularia_oryzae.MGG_08060:0.123425)100:0.146498)100:0.293883)97:0.095056)86:0.048499,Opisthokonta.Fungi-Thielavia.GI.367038195:0.627926)100:0.120325)100:0.348881)100:0.260448,Opisthokonta.Fungi-Ustilago.GI.71016129:0.703020);
Magnaporthiopsis_incrustans.scf4_208.g57.tree	(Bacteria.Proteobacteria-Oceanibulbus_indolifex_HEL-45.GI.163744707:0.584688,Bacteria.Proteobacteria-Oceanicola_sp_S124.GI.372280413:0.197647,((((Bacteria.Chloroflexi-Ktedonobacter.GI.298241130:0.113655,Bacteria.Firmicutes-Paenibacillus_mucilaginosus_KNP414.GI.337746104:0.070472)100:0.926163,(((((((((Opisthokonta.Fungi-Colletotrichum_sublineola.GI.640915451:0.218414,Opisthokonta.Fungi-Colletotrichum_graminicola.GLRG_01909T0:0.119917)96:0.105200,((Opisthokonta.Fungi-Colletotrichum_higginsianum.GI.380491946:0.262563,Opisthokonta.Fungi-Colletotrichum_gloeosporioides.GI.596723411:0.230143)98:0.033958,Opisthokonta.Fungi-Colletotrichum_orbiculare.GI.477527807:0.225390)98:0.106720)100:0.327146,((Magnaporthales-Pyricularia_oryzae.MGG_08685:0.517701,(((Magnaporthales-Magnaporthiopsis_incrustans.scf4_208.g57:0.236427,Magnaporthales-Magnaporthiopsis_panicorum.CM2s8.contig_13220:0.100705)100:0.113388,Magnaporthales-Pseudophialophora_eragrostis.CM12m9.contig_19743:0.055520)99:0.121574,Magnaporthales-Nakataea_oryzae.scf32-processed-gene-0.86:0.073023)100:0.275167)100:0.321050,(Opisthokonta.Fungi-Colletotrichum_gloeosporioides.GI.596652132:0.163657,(Opisthokonta.Fungi-Colletotrichum_orbiculare.GI.477533016:0.180530,(((Opisthokonta.Fungi-Colletotrichum_sublineola.GI.640927629:0.096216,Opisthokonta.Fungi-Colletotrichum_graminicola.GLRG_00905T0:0.116135)100:0.146045,Opisthokonta.Fungi-Colletotrichum_higginsianum.GI.380489613:0.103934)94:0.017560,Opisthokonta.Fungi-Colletotrichum_fioriniae_PJ7.GI.615471635:0.156648)91:0.045275)96:0.044864)100:0.056284)97:0.163045)100:0.367489,(Opisthokonta.Fungi-Podospora_anserina_S_mat_.GI.171683115:0.100368,Opisthokonta.Fungi-Sordaria_macrospora_k-hell.GI.336265148:0.080727)100:0.610285)98:0.163485,(((((Opisthokonta.Fungi-Cladophialophora.GI.628313442:0.551324,Opisthokonta.Fungi-Cladophialophora.GI.628295276:0.331029)81:0.096765,Opisthokonta.Fungi-Cladophialophora.GI.628311421:0.285087)57:0.045400,((Opisthokonta.Fungi-Neofusicoccum_parvum_UCRNP2.GI.615427349:0.441575,(Opisthokonta.Fungi-Cladophialophora.GI.628339096:0.133447,Opisthokonta.Fungi-Bipolaris_sorokiniana_ND90Pr.GI.628084216:0.262654)69:0.045433)29:0.022420,(Opisthokonta.Fungi-Neofusicoccum_parvum_UCRNP2.GI.615423052:0.163059,Opisthokonta.Fungi-Neofusicoccum_parvum_UCRNP2.GI.615419734:0.198185)96:0.203105)21:0.040757)18:0.038008,((Opisthokonta.Fungi-Pseudocercospora_fijiensis_CIRAD86.GI.631373050:0.500020,Opisthokonta.Fungi-Neofusicoccum_parvum_UCRNP2.GI.615430649:0.337577)72:0.071492,(Opisthokonta.Fungi-Cladophialophora.GI.628352951:0.465945,Opisthokonta.Fungi-Capronia_epimyces_CBS_606.96.GI.628321798:0.220274)85:0.083415)61:0.050773)46:0.038371,((Opisthokonta.Fungi-Pestalotiopsis_fici_W106-1.GI.630038580:0.247500,(Opisthokonta.Fungi-Diaporthe_longicolla.g9659.t1:0.131541,Opisthokonta.Fungi-Diaporthe_ampelina.g2250.t1:0.224147)100:0.127613)50:0.015877,(((Opisthokonta.Fungi-Cryphonectria_parasitica.Crypa1.62577:0.284201,Opisthokonta.Fungi-Pestalotiopsis_fici_W106-1.GI.630008763:0.222081)36:0.032346,Opisthokonta.Fungi-Eutypa_lata_UCREL1.GI.629665701:0.317482)54:0.018392,(Magnaporthales-Pseudohelonectia_lignicola.scf3-snap-gene-0.431:0.258509,((Magnaporthales-Buergenerula_spartinae.ATCC22848.contig_4297:0.279611,(Magnaporthales-Magnaporthiopsis_rhizophila.scf29-processed-gene-0.158:0.190665,Magnaporthales-Nakataea_oryzae.scf46-processed-gene-0.45:0.091210)97:0.103147)100:0.117785,Magnaporthales-Pseudophialophora_panicorum.CM3m7.contig_12673:0.118768)100:0.091857)99:0.108126)55:0.026116)86:0.104446)60:0.059845)60:0.031637,((((Opisthokonta.Fungi-Grosmannia_clavigera.Grocl1.1165:0.333744,Opisthokonta.Fungi-Colletotrichum_fioriniae_PJ7.GI.615458845:0.193075)90:0.079755,Opisthokonta.Fungi-Cladophialophora.GI.628334060:0.248702)96:0.059284,Opisthokonta.Fungi-Exophiala_dermatitidis_NIHUT8656.GI.684173273:0.177068)94:0.100917,(Opisthokonta.Fungi-Cladophialophora.GI.628350674:0.225082,(Opisthokonta.Fungi-Cladophialophora.GI.628350077:0.103639,Opisthokonta.Fungi-Cladophialophora.GI.628355717:0.184776)99:0.144021)91:0.055764)79:0.081675)33:0.018706,(Opisthokonta.Fungi-Metarhizium_majus.GI.743664168:0.517368,(Opisthokonta.Fungi-Phaeosphaeria_nodorum_SN15.GI.169615459:0.355690,Opisthokonta.Fungi-Cladophialophora.GI.628350287:0.229253)74:0.024292)60:0.060062)83:0.059152,(Opisthokonta.Fungi-Fusarium_solani_mpVI_77-13-4.GI.302880813:0.399942,Opisthokonta.Fungi-Neofusicoccum_parvum_UCRNP2.GI.615427189:0.330801)95:0.135968)100:0.156392,((((Bacteria.Proteobacteria-Methylibium_petroleiphilum_PM1.GI.124267487:0.384126,(Bacteria.Proteobacteria-Acidovorax_sp_CF316.GI.395005917:0.143369,Bacteria.Proteobacteria-Acidovorax_sp_CF316.GI.395006998:0.212283)100:0.285593)100:0.505623,Bacteria.Actinobacteria-Gordonia.GI.403720821:0.499915)98:0.113157,Bacteria.Proteobacteria-Acidovorax_sp_CF316.GI.395007900:0.791046)90:0.086136,Bacteria.Proteobacteria-Cystobacter.GI.444914195:0.529529)92:0.081554)100:0.499702)95:0.159876,Bacteria.Actinobacteria-Patulibacter_sp_I11.GI.367469244:0.915043)95:0.216569,Bacteria.Chloroflexi-Ktedonobacter.GI.298245544:0.568969)100:2.370377);
Magnaporthiopsis_incrustans.scf4_208.g79.tree	(Bacteria.Aquificae-Hydrogenobaculum_sp_Y04AAS1.GI.195953966:0.484324,Bacteria.Proteobacteria-Sulfurospirillum_barnesii_SES-3.GI.390941555:0.469960,((((((((Bacteria.BacteroidetesChlorobi-Anaerophaga.GI.346226165:0.391985,Bacteria.BacteroidetesChlorobi-Flexibacter.GI.392397172:0.429105)100:0.362163,Bacteria.BacteroidetesChlorobi-Fulvivirga_imtechensis_AK7.GI.441496979:0.614834)72:0.133241,Bacteria.BacteroidetesChlorobi-Owenweeksia.GI.375013979:0.827259)100:0.161205,((Bacteria.Nitrospirae-Candidatus_Nitrospira_defluvii.GI.302038174:0.912046,Archaea.Euryarchaeota-Methanolobus_psychrophilus_R15.GI.410669877:0.579306)100:0.203617,(Bacteria.ChlamydiaeVerrucomicrobia-Parachlamydia_acanthamoebae..GI.282890310:0.304804,Bacteria.Spirochaetes-Turneriella.GI.392401871:0.276921)100:0.452159)100:0.110477)58:0.041550,((((((Bacteria.ChlamydiaeVerrucomicrobia-Verrucomicrobium_spinosum_.GI.171912164:0.467524,Bacteria.Planctomycetes-Isosphaera.GI.320103852:0.448181)100:0.471548,(((Bacteria.Spirochaetes-Leptonema.GI.374586343:0.321877,(Bacteria.Proteobacteria-Kangiella.GI.256823265:0.260342,(Bacteria.Proteobacteria-Nitrosococcus_halophilus_Nc4.GI.292492259:0.146164,(Bacteria.Cyanobacteria-Synechococcus.GI.254425030:0.157803,(Bacteria.Cyanobacteria-Gloeocapsa.GI.434393901:0.064056,Bacteria.Cyanobacteria-Chroococcidiopsis.GI.428205456:0.131371)99:0.056541)100:0.182536)97:0.071512)99:0.064476)98:0.096194,(Bacteria.Planctomycetes-Rhodopirellula.GI.32477976:0.390810,Bacteria.Proteobacteria-Novosphingobium_pentaromativorans_.GI.359399940:0.332293)100:0.196431)100:0.273901,((((Bacteria.Actinobacteria-Actinosynnema.GI.256377746:0.785229,Bacteria.Proteobacteria-marine_gamma_proteobacterium_HTCC2.GI.119477190:0.486538)100:0.114453,(Bacteria.FibrobacteresAcidobacteria-Candidatus_Solibacter_usitatu.GI.116624686:0.423346,Bacteria.Cyanobacteria-Microcoleus.GI.428314558:0.286601)96:0.080168)95:0.062635,(Bacteria.Proteobacteria-Methylobacterium.GI.220914670:0.247780,Bacteria.Proteobacteria-Cystobacter.GI.444915744:0.242839)100:0.281441)95:0.095229,(((Opisthokonta.Fungi-Pyrenophora_teres_f_teres_0-1.GI.330930557:0.451344,(Opisthokonta.Fungi-Diaporthe_longicolla.g1900.t1:0.381244,(Opisthokonta.Fungi-Baudoinia.GI.627800057:0.212744,Opisthokonta.Fungi-Coniosporium.GI.667836835:0.105162)81:0.036892)100:0.100580)92:0.072885,(((((((Opisthokonta.Fungi-Beauveria.GI.667662029:0.507694,Opisthokonta.Fungi-Cladonia_grayi.JGIclagr2.82952:0.198192)80:0.077164,((Opisthokonta.Fungi-Metarhizium.GI.629725856:0.253061,Opisthokonta.Fungi-Cordyceps_militaris_CM01.GI.573977590:0.090148)91:0.032439,Opisthokonta.Fungi-Pestalotiopsis_fici_W106-1.GI.630035968:0.239093)97:0.023646)79:0.044986,(Opisthokonta.Fungi-Setosphaeria_turcica_Et28A.GI.636593673:0.086605,Opisthokonta.Fungi-Podospora_anserina_S_mat_.GI.171678317:0.146524)99:0.047459)74:0.028947,(Opisthokonta.Fungi-Paracoccidioides_brasiliensis_Pb18.GI.734673628:0.103497,Opisthokonta.Fungi-Histoplasma_capsulatum_NAm1.GI.154281075:0.146382)100:0.096338)100:0.113068,(Opisthokonta.Fungi-Chaetomium_globosum_CBS_148.51.GI.116192585:0.186509,Opisthokonta.Fungi-Thielavia.GI.367042960:0.120259)100:0.191072)98:0.037614,((((Magnaporthales-Pyricularia_grisea.M82.contig_4536:0.182298,Magnaporthales-Xenopyricularia_zizaniicola.CBS132356A019_S4_L001_R1_001_.contig_6487:0.112264)98:0.041781,Opisthokonta.Fungi-Colletotrichum_gloeosporioides.GI.596673920:0.060502)96:0.051824,(Opisthokonta.Fungi-Colletotrichum_sublineola.GI.640928782:0.089846,Opisthokonta.Fungi-Colletotrichum_higginsianum.GI.380490270:0.065716)99:0.049943)100:0.143378,((Magnaporthales-Ophioceras_dolichostomum.scf459-augustus-gene-0.28:0.145427,Magnaporthales-Ophioceras_commune.M91A005_S1_L001_R1_001_.contig_10856:0.185805)100:0.066672,(Magnaporthales-Pseudophialophora_eragrostis.CM12m9.contig_11367:0.151680,(Magnaporthales-Nakataea_oryzae.scf32-processed-gene-0.117:0.079317,(Magnaporthales-Magnaporthiopsis_rhizophila.scf10-processed-gene-0.148:0.040843,Magnaporthales-Magnaporthiopsis_incrustans.scf4_208.g79:0.027610)100:0.059130)97:0.059546)100:0.077761)99:0.079704)100:0.056240)97:0.065779,(Opisthokonta.Fungi-Pestalotiopsis_fici_W106-1.GI.630013497:0.262592,Magnaporthales-Pyricularia_oryzae.MGG_08450:0.482223)99:0.092966)100:0.111388)100:0.123769,Opisthokonta.Fungi-Moniliophthora_perniciosa_FA553.GI.238580373:0.240226)100:0.341545)100:0.132976)100:0.231354)88:0.060218,((((Bacteria.Chloroflexi-Oscillochloris_trichoides_DG-6.GI.309792326:0.587518,(Bacteria.FibrobacteresAcidobacteria-Holophaga.GI.373486802:0.577404,(Bacteria.Proteobacteria-Anaeromyxobacter_dehalogenans_2CP-.GI.220918055:0.435354,(Bacteria.Actinobacteria-Nakamurella.GI.258654594:0.218337,Bacteria.Actinobacteria-Microlunatus_phosphovorus_NM-1.GI.336120516:0.274561)100:0.190008)70:0.060905)67:0.063104)53:0.034926,(Bacteria.Planctomycetes-Planctomyces.GI.149178477:0.360414,((Bacteria.Proteobacteria-Hydrogenophaga_sp_PBC.GI.388567657:0.342711,Bacteria.Proteobacteria-Thiomonas_sp_3As.GI.410693936:0.171427)100:0.092578,Bacteria.Proteobacteria-Desulfurivibrio_alkaliphilus_AHT2.GI.297569719:0.183066)100:0.165454)64:0.065788)53:0.047222,((Bacteria.BacteroidetesChlorobi-Ignavibacterium.GI.385811065:0.519587,Bacteria.BacteroidetesChlorobi-Anaerophaga.GI.346225958:0.478857)99:0.085176,((Bacteria.Chloroflexi-Anaerolinea_thermophila_UNI-1.GI.320161406:0.305363,Bacteria.Cyanobacteria-Coleofasciculus.GI.254411077:0.172679)98:0.096316,Bacteria.Chloroflexi-Roseiflexus_sp_RS-1.GI.148657749:0.213422)100:0.099732)97:0.095171)95:0.038066,Bacteria.Proteobacteria-Chelativorans_sp_BNC1.GI.110635217:0.477482)100:0.171707)85:0.082743,(Bacteria.BacteroidetesChlorobi-Fulvivirga_imtechensis_AK7.GI.441497270:0.421607,(Bacteria.BacteroidetesChlorobi-Kordia_algicida_OT-1.GI.163757139:0.316132,Bacteria.BacteroidetesChlorobi-Chitinophaga.GI.256422418:0.265999)100:0.143298)100:0.452621)100:0.146766,Bacteria.Firmicutes-Paenibacillus_mucilaginosus_KNP414.GI.337745249:0.627840)78:0.060777,((Bacteria.Proteobacteria-Leptothrix_cholodnii_SP-6.GI.171058073:0.711050,Bacteria.ChlamydiaeVerrucomicrobia-Pedosphaera_parvula_Ellin5.GI.223935515:0.429181)100:0.137764,Bacteria.Chloroflexi-Herpetosiphon.GI.159900101:0.575005)98:0.097593)58:0.047276)59:0.069395,Archaea.Euryarchaeota-Methanococcoides.GI.91773542:0.592127)78:0.042931,Bacteria.BacteroidetesChlorobi-Chloroherpeton.GI.193215723:0.577050)62:0.060126,(Bacteria.Firmicutes-Geobacillus_thermoleovorans_CCB_US3_UF5.GI.375007860:0.475910,Bacteria.Firmicutes-Dethiobacter.GI.225175627:0.567217)100:0.157087)100:0.662566);
Magnaporthiopsis_incrustans.scf50_60.g58.tree	(Opisthokonta.Fungi-Puccinia_graminis_f_sp_tritici_CRL_75-36-700-.GI.403162794:1.396994,Opisthokonta.Fungi-Puccinia_graminis_f_sp_tritici_CRL_75-36-700-.GI.331223439:1.387234,(Opisthokonta.Fungi-Tuber_melanosporum_Mel28.GI.296414758:1.099030,((((Opisthokonta.Fungi-Cryptococcus_neoformans_var_neoformans_JEC.GI.58267778:1.110082,Opisthokonta.Fungi-Cryptococcus_neoformans_var_neoformans_JEC.GI.58262550:0.814215)85:0.118500,Opisthokonta.Fungi-Cryptococcus_neoformans_var_neoformans_JEC.GI.58260536:0.789580)80:0.119441,((((Opisthokonta.Fungi-Talaromyces.GI.242799333:0.549268,(((((Opisthokonta.Fungi-Colletotrichum_orbiculare.GI.477527586:0.079711,(Opisthokonta.Fungi-Colletotrichum_higginsianum.GI.380492851:0.040439,(Opisthokonta.Fungi-Colletotrichum_sublineola.GI.640915442:0.013550,Opisthokonta.Fungi-Colletotrichum_graminicola.GLRG_01900T0:0.021394)100:0.035314)99:0.034475)90:0.032034,Opisthokonta.Fungi-Colletotrichum_gloeosporioides.GI.596648932:0.071155)100:0.074213,(Magnaporthales-Pyricularia_oryzae.MGG_10508:0.156618,(Magnaporthales-Pyricularia_longispora.CBS125232.contig_3679:0.092116,(Magnaporthales-Omnidemptus_affinis.ATCC200212.contig_1388:0.091152,((((Magnaporthales-Magnaporthiopsis_rhizophila.scf3-augustus-gene-1.391:0.033151,Magnaporthales-Magnaporthiopsis_incrustans.scf50_60.g58:0.053250)100:0.071450,Magnaporthales-Gaeumannomyces_graminis_var.avenae.CBS18765.contig_3741:0.072651)96:0.008200,Magnaporthales-Buergenerula_spartinae.ATCC22848.contig_6938:0.073128)100:0.031828,Magnaporthales-Nakataea_oryzae.scf956-augustus-gene-0.7:0.025622)100:0.034571)100:0.146125)97:0.059896)98:0.078893)100:0.194071,Opisthokonta.Fungi-Colletotrichum_gloeosporioides.GI.596682718:0.241719)92:0.053115,Opisthokonta.Fungi-Fusarium_solani_mpVI_77-13-4.GI.302881155:0.165690)100:0.106510)97:0.040050,((Opisthokonta.Fungi-Fusarium_pseudograminearum_CS3096.GI.685864977:0.318469,(((((Opisthokonta.Fungi-Diaporthe_longicolla.g4543.t1:0.034895,Opisthokonta.Fungi-Diaporthe_ampelina.g13312.t1:0.079529)100:0.147031,Opisthokonta.Fungi-Verticillium_tricorpus.g7410.t1:0.186198)80:0.049427,Opisthokonta.Fungi-Fusarium_solani_mpVI_77-13-4.GI.302888804:0.154996)96:0.066231,Opisthokonta.Fungi-Verticillium_dahliae_VdLs.17.GI.697090046:0.212512)100:0.163609,((Opisthokonta.Fungi-Neosartorya.GI.119494209:0.266226,(Opisthokonta.Fungi-Aspergillus_niger_CBS_513.88.GI.145235529:0.144996,Opisthokonta.Fungi-Aspergillus_flavus_NRRL3357.GI.238506229:0.130405)52:0.040990)100:0.131075,Opisthokonta.Fungi-Pestalotiopsis_fici_W106-1.GI.630037863:0.231300)99:0.060403)93:0.043388)94:0.047859,(Opisthokonta.Fungi-Neofusicoccum_parvum_UCRNP2.GI.615429558:0.268524,Opisthokonta.Fungi-Neosartorya.GI.119473409:0.518844)96:0.066033)98:0.051057)100:0.059310,((((Opisthokonta.Fungi-Marssonina_brunnea_f_sp_multigermtubi_MB_m1.GI.597584015:0.185226,(Opisthokonta.Fungi-Pestalotiopsis_fici_W106-1.GI.630034522:0.147990,Opisthokonta.Fungi-Diaporthe_longicolla.g6433.t1:0.165566)99:0.073268)100:0.322686,Opisthokonta.Fungi-Cyphellophora.GI.671379173:0.283174)99:0.110113,Opisthokonta.Fungi-Neofusicoccum_parvum_UCRNP2.GI.615404507:0.361020)94:0.067915,Opisthokonta.Fungi-Verticillium_tricorpus.g11127.t1:0.357687)89:0.049475)100:0.274672,((Opisthokonta.Fungi-Meyerozyma.GI.146412796:0.288286,((Opisthokonta.Fungi-Pseudocercospora_fijiensis_CIRAD86.GI.631370904:0.084287,Opisthokonta.Fungi-Zymoseptoria_tritici_IPO323.GI.398411145:0.132773)100:0.133778,((Opisthokonta.Fungi-Ophiostoma_ulmi.g905:0.218638,(Magnaporthales-Ophioceras_commune.M91A005_S1_L001_R1_001_.contig_5538:0.051617,Magnaporthales-Pseudohelonectia_lignicola.scf1-augustus-gene-0.457:0.093595)100:0.074429)89:0.010997,Opisthokonta.Fungi-Pestalotiopsis_fici_W106-1.GI.630016401:0.164064)100:0.080104)100:0.137443)100:0.164620,(Opisthokonta.Fungi-Ophiostoma_ulmi.g7508:0.362228,Magnaporthales-Pyricularia_oryzae.MGG_15388:0.355516)100:0.187844)100:0.182471)100:0.165090)38:0.035574,(((Opisthokonta.Fungi-Monacrosporium_haptotylum.Monha1.7372:0.426884,(Magnaporthales-Ophioceras_dolichostomum.scf316-augustus-gene-0.49:0.109628,Magnaporthales-Magnaporthiopsis_rhizophila.scf112-processed-gene-0.107:0.167479)100:0.381290)100:0.449890,(Opisthokonta.Fungi-Debaryomyces_hansenii_CBS767.GI.50426457:0.177757,Opisthokonta.Fungi-Scheffersomyces.GI.126132458:0.394179)100:0.540687)79:0.121967,(((Magnaporthales-Pyricularia_grisea.M82.contig_3311:0.812576,(Opisthokonta.Fungi-Myceliophthora.GI.367019682:0.166520,Opisthokonta.Fungi-Sordaria_macrospora_k-hell.GI.336265400:0.166919)100:0.455942)69:0.093717,(Opisthokonta.Fungi-Monacrosporium_haptotylum.Monha1.4973:0.346255,((Opisthokonta.Fungi-Sclerotinia_sclerotiorum_1980_UF-70.GI.156057085:0.224330,Opisthokonta.Fungi-Marssonina_brunnea_f_sp_multigermtubi_MB_m1.GI.597587943:0.290741)93:0.066442,(Opisthokonta.Fungi-Sporothrix_schenckii.GI.550803275:0.227390,Opisthokonta.Fungi-Thielavia.GI.367039713:0.310079)100:0.288182)100:0.133840)98:0.074639)61:0.059814,(Opisthokonta.Fungi-Schizophyllum_commune_H4-8.GI.302675837:0.259369,(Opisthokonta.Fungi-Coprinopsis_cinerea_okayama7130.GI.169851388:0.172008,Opisthokonta.Fungi-Laccaria_bicolor_S238N-H82.GI.170099628:0.153585)93:0.089695)100:0.356741)64:0.061063)62:0.060701)83:0.294264)100:0.773935);
Magnaporthiopsis_incrustans.scf54_86.g81.tree	(Chromalveolata.Haptophyceae-Emiliania_huxleyi.jgiEmihu1.98744:1.326131,(((Plantae.Viridiplantae-Chlamydomonas_reinhardtii.GI.159489378:0.764562,(Plantae.Viridiplantae-Chlamydomonas_reinhardtii.GI.159487921:0.531615,Plantae.Viridiplantae-Chlamydomonas_reinhardtii.GI.159467885:0.335912)100:0.181619)77:0.066044,Opisthokonta.Fungi-Cryptococcus_neoformans_var_neoformans_JEC.GI.58265540:0.558225)90:0.054840,((Magnaporthales-Pyricularia_oryzae.MGG_07920:0.398709,(((((Opisthokonta.Fungi-Neofusicoccum_parvum_UCRNP2.GI.615415081:0.104395,Opisthokonta.Fungi-Colletotrichum_gloeosporioides.GI.596728467:0.240698)100:0.150410,Opisthokonta.Fungi-Neofusicoccum_parvum_UCRNP2.GI.615403015:0.276384)99:0.099048,(((Opisthokonta.Fungi-Eutypa_lata_UCREL1.GI.629660757:0.123546,(Opisthokonta.Fungi-Cryphonectria_parasitica.Crypa1.42884:0.147712,(Opisthokonta.Fungi-Diaporthe_ampelina.g9771.t1:0.053794,Opisthokonta.Fungi-Valsa_mali.g10465.t1:0.086634)100:0.042546)100:0.072731)100:0.105304,Opisthokonta.Fungi-Pestalotiopsis_fici_W106-1.GI.630018516:0.264593)70:0.031518,((Magnaporthales-Pyricularia_oryzae.MGG_15457:0.198727,Opisthokonta.Fungi-Colletotrichum_sublineola.GI.640924042:0.156385)75:0.048341,(Magnaporthales-Magnaporthiopsis_rhizophila.scf213-augustus-gene-0.39:0.013572,Magnaporthales-Magnaporthiopsis_incrustans.scf54_86.g81:0.004219)100:0.059518)100:0.148641)87:0.055141)63:0.041664,(Opisthokonta.Fungi-Colletotrichum_gloeosporioides.GI.596705791:0.132494,(Magnaporthales-Magnaporthiopsis_rhizophila.scf30-processed-gene-0.149:0.048998,Magnaporthales-Nakataea_oryzae.scf14-snap-gene-0.199:0.103022)100:0.142252)100:0.111872)91:0.044742,Opisthokonta.Fungi-Pestalotiopsis_fici_W106-1.GI.630025334:0.234784)98:0.075211)100:0.275341,(((((Opisthokonta.Fungi-Glarea.GI.636751677:0.252643,Opisthokonta.Fungi-Botrytis_cinerea_B05.10.GI.154293528:0.191740)97:0.065434,(((Opisthokonta.Fungi-Neosartorya.GI.119488189:0.151409,(Opisthokonta.Fungi-Aspergillus_fumigatus_Af293.GI.70982853:0.124969,Opisthokonta.Fungi-Aspergillus_flavus_NRRL3357.GI.238507485:0.152738)85:0.035358)100:0.131355,Opisthokonta.Fungi-Monacrosporium_haptotylum.Monha1.10033:0.203649)100:0.116325,(((((Magnaporthales-Ophioceras_dolichostomum.scf15-augustus-gene-0.254:0.109512,Magnaporthales-Pseudohelonectia_lignicola.scf129-snap-gene-0.121:0.130126)89:0.031572,(Opisthokonta.Fungi-Grosmannia_clavigera.Grocl1.299:0.122207,(Opisthokonta.Fungi-Ophiostoma_piceae.GI.512192594:0.015705,Opisthokonta.Fungi-Ophiostoma_ulmi.g7022:0.014850)100:0.088941)99:0.082004)94:0.050421,Opisthokonta.Fungi-Thielavia.GI.367047595:0.091875)68:0.030514,Opisthokonta.Fungi-Chaetomium_thermophilum_var_thermophilum_D.GI.576042522:0.086306)62:0.030676,Opisthokonta.Fungi-Podospora_anserina_S_mat_.GI.171680767:0.137932)100:0.076976)85:0.045832)48:0.032027,Opisthokonta.Fungi-Marssonina_brunnea_f_sp_multigermtubi_MB_m1.GI.597589329:0.251931)99:0.063071,(Opisthokonta.Fungi-Phaeosphaeria_nodorum_SN15.GI.169598524:0.227973,Magnaporthales-Ophioceras_leptosporum.CBS89470A014_S3_L001_R1_001_.contig_7189:0.288504)86:0.077865)84:0.039469,(Opisthokonta.Fungi-Cordyceps_militaris_CM01.GI.573985083:0.225319,(Opisthokonta.Fungi-Metarhizium.GI.629699471:0.194799,Opisthokonta.Fungi-Cordyceps_militaris_CM01.GI.573989481:0.226137)93:0.052178)100:0.114109)100:0.108857)96:0.107333)92:0.115087,(((Plantae.Viridiplantae-Chlorella_variabilis_3295.fgenesh3_pg.C_scaffold_18000104:0.837292,((Chromalveolata.Stramenopiles-Aureococcus_anophagefferens.jgiAuran1_27956:0.599476,(Chromalveolata.Haptophyceae-Emiliania_huxleyi.jgiEmihu1.215588:0.645485,Chromalveolata.Stramenopiles-Aureococcus_anophagefferens.jgiAuran1_12528:0.520619)94:0.130359)100:0.257931,((((Chromalveolata.Haptophyceae-Emiliania_huxleyi.jgiEmihu1.196221:0.390128,Chromalveolata.Stramenopiles-Aureococcus_anophagefferens.jgiAuran1_29931:0.879025)100:0.207422,Chromalveolata.Rhizaria-Reticulomyxa_filosa.gi_569385537:0.461729)100:0.146049,((Opisthokonta.Choanoflagellida---Monosiga_brevicollis_MX1.GI.167520137:0.642734,Opisthokonta.Choanoflagellida---Monosiga_brevicollis_MX1.GI.167536101:0.570491)53:0.049922,(Opisthokonta.Metazoa-Aedes_aegypti.GI.157106230:0.478737,((((Opisthokonta.Metazoa-Lottia_gigantea.jgiLotgi1_238806:0.356184,(Opisthokonta.Metazoa-Anolis_carolinensis.GI.327286464:0.239873,((Opisthokonta.Metazoa-Homo_sapiens.GI.4504061:0.043306,Opisthokonta.Metazoa-Anolis_carolinensis.GI.327273075:0.049667)100:0.080707,(Opisthokonta.Metazoa-Danio_rerio.GI.71834556:0.111152,(Opisthokonta.Metazoa-Takifugu_rubripes.GI.410918631:0.062105,Opisthokonta.Metazoa-Oryzias_latipes.GI.432943754:0.057665)39:0.020854)58:0.053036)100:0.117863)100:0.116651)69:0.058471,Opisthokonta.Metazoa-Capitella_teleta.jgiCapca1_122955:0.273358)69:0.094339,Opisthokonta.Metazoa-Nematostella_vectensis.GI.156408455:0.264790)46:0.058702,Opisthokonta.Metazoa-Ciona_intestinalis.GI.198427210:0.328545)100:0.103921)98:0.096860)50:0.017871)89:0.061773,(Opisthokonta.Metazoa-Hydra_magnipapillata.GI.449674493:0.482211,(Opisthokonta.Metazoa-Helobdella_robusta.jgiHelro1_156685:0.245487,Opisthokonta.Metazoa-Tribolium_castaneum.GI.189237136:0.347543)100:0.171608)100:0.202673)97:0.089339)96:0.144782)76:0.024723,((((Bacteria.DeinococcusThermus-Truepera.GI.297623492:0.462980,((Bacteria.Cyanobacteria-Gloeobacter.GI.37520209:0.478368,(((Bacteria.ChlamydiaeVerrucomicrobia-Lentisphaera_araneosa_HTCC215.GI.149195944:0.804688,Bacteria.Proteobacteria-Pseudoxanthomonas_spadix_BD-a59.GI.357418337:0.532745)100:0.143494,Bacteria.BacteroidetesChlorobi-Robiginitalea_biformata_HTCC2501.GI.260062063:0.676064)96:0.116136,Bacteria.Planctomycetes-Planctomyces.GI.149177547:0.665949)100:0.294072)90:0.072849,(Bacteria.Cyanobacteria-Gloeobacter.GI.37523000:0.270032,Bacteria.Cyanobacteria-Gloeobacter.GI.37520215:0.278252)100:0.314476)85:0.050203)90:0.089394,Bacteria.Actinobacteria-Streptosporangium.GI.271968605:0.473250)88:0.078342,((Bacteria.Actinobacteria-Rubrobacter.GI.108805892:0.178216,Bacteria.Actinobacteria-Rubrobacter.GI.108804933:0.279653)100:0.214030,(Bacteria.DeinococcusThermus-Meiothermus.GI.297565681:0.288099,Bacteria.Proteobacteria-alpha_proteobacterium_BAL199.GI.163793311:0.319296)99:0.093000)99:0.092362)90:0.045627,Bacteria.Cyanobacteria-Stanieria.GI.434398901:0.446563)89:0.090869)93:0.081303,Opisthokonta.Metazoa-Amphimedon_queenslandica.GI.340372495:0.626211)96:0.126815);
Magnaporthiopsis_incrustans.scf55_68.g61.tree	(Chromalveolata.Alveolata-Paramecium_tetraureliaain_d4-2.GI.145529135:0.071087,Chromalveolata.Alveolata-Paramecium_tetraureliaain_d4-2.GI.145534662:0.094432,((((((((((Opisthokonta.Metazoa-Caenorhabditis_remanei.GI.308492417:0.307922,Opisthokonta.Metazoa-Caenorhabditis_remanei.GI.308491845:0.349370)100:0.483885,Opisthokonta.Metazoa-Daphnia_pulex.jgiDappu1_210998:0.675309)79:0.085738,(Opisthokonta.Metazoa-Capitella_teleta.jgiCapca1_225540:0.538742,Opisthokonta.Metazoa-Lottia_gigantea.jgiLotgi1_237604:0.491696)95:0.137958)73:0.058698,((Opisthokonta.Metazoa-Oryzias_latipes.GI.432856523:0.405818,(Opisthokonta.Metazoa-Anolis_carolinensis.GI.327271097:0.337700,(Opisthokonta.Metazoa-Anolis_carolinensis.GI.327271099:0.213652,Opisthokonta.Metazoa-Anolis_carolinensis.GI.327271101:0.249738)97:0.099299)97:0.058976)100:0.174051,(Opisthokonta.Metazoa-Branchiostoma_floridae.GI.260813242:0.453533,(Opisthokonta.Metazoa-Branchiostoma_floridae.GI.260815609:0.309851,Opisthokonta.Metazoa-Branchiostoma_floridae.GI.260787674:0.126446)100:0.147582)100:0.171738)97:0.078945)78:0.069664,(Opisthokonta.Metazoa-Ciona_intestinalis.GI.198430861:0.377571,Opisthokonta.Metazoa-Ciona_intestinalis.GI.198430859:0.331774)100:0.325637)100:0.200479,(Bacteria.Proteobacteria-Sorangium_cellulosum_So_ce56.GI.162450020:0.706847,(Bacteria.Planctomycetes-Blastopirellula.GI.87311711:0.664133,(Bacteria.Chloroflexi-Ktedonobacter.GI.298249679:0.365524,Bacteria.FibrobacteresAcidobacteria-Candidatus_Chloracidob.GI.347754569:0.458645)97:0.074999)98:0.145835)100:0.256438)92:0.096244,(((Chromalveolata.Stramenopiles-Aurantiochytrium_limacinum.jgiAurli1_41510:0.690596,Chromalveolata.Haptophyceae-Emiliania_huxleyi.jgiEmihu1.441645:0.755318)96:0.033117,Plantae.Rhodophyta-Calliarthron_tuberculosum.ORF_8762_15:0.660639)96:0.099399,Chromalveolata.Rhizaria-Bigelowiella_natans_80579_fgenesh1_pg.72_59:0.569069)100:0.161574)81:0.035369,Plantae.Rhodophyta-Galdieria_sulphuraria_stig_45.Gs48190.1:1.099476)86:0.058316,(((((((Opisthokonta.Fungi-Ustilago.GI.71018667:0.802969,(Opisthokonta.Fungi-Monacrosporium_haptotylum.Monha1.2336:0.613624,Opisthokonta.Fungi-Schizosaccharomyces_pombe_972h-.GI.19075599:0.495779)98:0.158793)100:0.193913,Amoebozoa.Centramoebida-Acanthamoeba_castellanii.gi470443154:0.544313)40:0.077032,((Opisthokonta.Fungi-Schizosaccharomyces_pombe_972h-.GI.68006340:0.647036,Opisthokonta.Fungi-Malassezia.GI.164655948:0.816885)71:0.150991,((((Opisthokonta.Fungi-Botrytis_cinerea_B05.10.GI.154311883:0.157429,Opisthokonta.Fungi-Marssonina_brunnea_f_sp_multigermtubi_MB_m1.GI.597584467:0.139460)100:0.437601,(Opisthokonta.Fungi-Meyerozyma.GI.146413292:0.236241,(Opisthokonta.Fungi-Clavispora.GI.260948316:0.237772,Opisthokonta.Fungi-Scheffersomyces.GI.150865006:0.194578)92:0.044590)100:0.220757)100:0.110636,(Opisthokonta.Fungi-Cryptococcus_neoformans_var_neoformans_JEC.GI.58267314:0.398275,Opisthokonta.Fungi-Schizophyllum_commune_H4-8.GI.302676393:0.304713)98:0.113983)98:0.062294,(Opisthokonta.Fungi-Ustilago.GI.71002955:0.500534,(Opisthokonta.Fungi-Uncinocarpus.GI.258564712:0.250491,(((Opisthokonta.Fungi-Leptosphaeria_maculans_JN3.GI.396481392:0.115817,Opisthokonta.Fungi-Pyrenophora_tritici-repentis_Pt-1C-BFP.GI.189197057:0.071659)100:0.134375,((Opisthokonta.Fungi-Aspergillus_terreus_NIH2624.GI.115399508:0.132097,Opisthokonta.Fungi-Aspergillus_oryzae_RIB40.GI.317141213:0.119643)100:0.081734,Opisthokonta.Fungi-Neofusicoccum_parvum_UCRNP2.GI.615403992:0.234546)83:0.033986)84:0.041845,((((((Opisthokonta.Fungi-Grosmannia_clavigera.Grocl1.7059:0.153471,(Opisthokonta.Fungi-Ophiostoma_piceae.GI.512186590:0.024478,Opisthokonta.Fungi-Ophiostoma_ulmi.g5978:0.020983)100:0.154408)95:0.061930,Opisthokonta.Fungi-Trichoderma_reesei_QM6a.GI.589115185:0.184739)91:0.022418,Opisthokonta.Fungi-Fusarium_pseudograminearum_CS3096.GI.685873433:0.162208)72:0.035959,Opisthokonta.Fungi-Metarhizium.GI.629695755:0.140964)100:0.077136,(((Opisthokonta.Fungi-Diaporthe_longicolla.g791.t1:0.067389,Opisthokonta.Fungi-Diaporthe_ampelina.g1971.t1:0.051375)100:0.075839,Opisthokonta.Fungi-Valsa_mali.g4045.t1:0.082577)100:0.052038,(((Opisthokonta.Fungi-Colletotrichum_fioriniae_PJ7.GI.615436544:0.057101,(Magnaporthales-Macgarvieomyces_juncicola.CBS61082A013_S2_L001_R1_001_.contig_7926:0.082637,(Opisthokonta.Fungi-Colletotrichum_sublineola.GI.640923586:0.027646,Opisthokonta.Fungi-Colletotrichum_graminicola.GLRG_06000T0:0.026350)86:0.019218)98:0.019208)97:0.041024,(Magnaporthales-Nakataea_oryzae.scf453-augustus-gene-0.26:0.051263,(Magnaporthales-Magnaporthiopsis_rhizophila.scf89-augustus-gene-0.109:0.008531,Magnaporthales-Magnaporthiopsis_incrustans.scf55_68.g61:0.022017)100:0.079767)100:0.060840)99:0.039577,Magnaporthales-Pyricularia_longispora.CBS125232.contig_230:0.112050)73:0.021740)72:0.007074)63:0.007996,(Opisthokonta.Fungi-Eutypa_lata_UCREL1.GI.629643020:0.153073,Opisthokonta.Fungi-Pestalotiopsis_fici_W106-1.GI.630033547:0.115223)100:0.076469)100:0.091713)83:0.074836)100:0.110008)98:0.065090)100:0.120883)60:0.059383)24:0.035435,((((Opisthokonta.Fungi-Chaetomium_globosum_CBS_148.51.GI.116208404:0.599692,Opisthokonta.Fungi-Tuber_melanosporum_Mel28.GI.296421609:0.362791)97:0.147491,Opisthokonta.Fungi-Glarea.GI.636764471:0.448445)80:0.061232,(((Magnaporthales-Pyricularia_grisea.M82.contig_6715:0.066993,Magnaporthales-Pyricularia_oryzae.MGG_03462:0.060041)100:0.232617,(Magnaporthales-Ophioceras_leptosporum.CBS89470A014_S3_L001_R1_001_.contig_1430:0.152129,(Opisthokonta.Fungi-Neurospora.GI.698986106:0.112746,Opisthokonta.Fungi-Thielavia.GI.367053345:0.155187)98:0.067118)100:0.085204)100:0.372936,Opisthokonta.Fungi-Cladonia_grayi.JGIclagr2.89495:0.364471)88:0.098200)92:0.108750,(Opisthokonta.Fungi-Cryptococcus_neoformans_var_neoformans_JEC.GI.58262542:0.542137,Opisthokonta.Fungi-Pestalotiopsis_fici_W106-1.GI.630028037:0.307589)100:0.301200)70:0.063061)52:0.050706,(Opisthokonta.Fungi-Coprinopsis_cinerea_okayama7130.GI.169862454:0.226116,Opisthokonta.Fungi-Laccaria_bicolor_S238N-H82.GI.170107977:0.221346)100:0.330893)59:0.058875,Opisthokonta.Fungi-Ustilago.GI.71022555:0.545210)100:0.195054,(Magnaporthales-Ophioceras_dolichostomum.scf256-augustus-gene-0.42:0.150060,Magnaporthales-Pseudohelonectia_lignicola.scf271-processed-gene-0.34:0.096815)100:0.726850)100:0.226459)53:0.098302,Opisthokonta.Fungi-Cryptococcus_neoformans_var_neoformans_JEC.GI.58262196:0.636378)100:0.912983);
Magnaporthiopsis_incrustans.scf55_68.g64.tree	(Magnaporthales-Magnaporthiopsis_rhizophila.scf89-processed-gene-0.99:8.247665,(((((((((((((((((((((Opisthokonta.Fungi-Cryptococcus_neoformans_var_neoformans_JEC.GI.58260724:0.622521,Magnaporthales-Pyricularia_oryzae.MGG_05710:0.820511)100:0.512568,Opisthokonta.Fungi-Schizophyllum_commune_H4-8.GI.302691474:0.701709)97:0.118300,(Opisthokonta.Fungi-Cryptococcus_neoformans_var_neoformans_JEC.GI.58258835:0.767452,(Magnaporthales-Pyricularia_oryzae.MGG_02319:0.150532,(Magnaporthales-Ophioceras_dolichostomum.scf216-augustus-gene-0.70:0.085754,Magnaporthales-Pseudohelonectia_lignicola.scf48-augustus-gene-0.129:0.042540)100:0.073585)100:0.509844)100:0.170635)99:0.171128,Magnaporthales-Ophioceras_commune.M91A005_S1_L001_R1_001_.contig_8104:1.074588)99:0.149049,(Opisthokonta.Fungi-Monacrosporium_haptotylum.Monha1.3769:1.131968,(Opisthokonta.Fungi-Puccinia_graminis_f_sp_tritici_CRL_75-36-700-.GI.331244752:0.857546,(Opisthokonta.Fungi-Monacrosporium_haptotylum.Monha1.5582:0.359377,Opisthokonta.Fungi-Cladonia_grayi.JGIclagr2.25558:0.256591)100:0.549049)93:0.150571)100:0.892838)100:0.174000,(((Opisthokonta.Fungi-Schizophyllum_commune_H4-8.GI.302683366:1.142296,((Opisthokonta.Fungi-Cryptococcus_neoformans_var_neoformans_JEC.GI.58267326:0.584936,Opisthokonta.Fungi-Ustilago.GI.71004410:0.474824)82:0.126333,Opisthokonta.Fungi-Schizophyllum_commune_H4-8.GI.302683468:0.414474)99:0.136007)87:0.064139,Magnaporthales-Nakataea_oryzae.scf521-snap-gene-0.29:0.845386)78:0.077755,(Opisthokonta.Fungi-Pseudocercospora_fijiensis_CIRAD86.GI.631385262:0.588345,(Opisthokonta.Fungi-Yarrowia_lipolytica_CLIB122.GI.50555379:0.395786,(Opisthokonta.Fungi-Clavispora.GI.260948314:0.231934,Opisthokonta.Fungi-Meyerozyma.GI.146413290:0.122941)100:0.225128)100:0.150377)77:0.084850)59:0.028397)90:0.090514,Opisthokonta.Fungi-Schizosaccharomyces_pombe_972h-.GI.19113222:0.708766)100:0.158030,Opisthokonta.Fungi-Eutypa_lata_UCREL1.GI.629667613:0.525689)87:0.147006,Opisthokonta.Fungi-Neofusicoccum_parvum_UCRNP2.GI.615403994:0.124459)53:0.042385,((Opisthokonta.Fungi-Paracoccidioides_brasiliensis_Pb18.GI.734671892:0.091917,Opisthokonta.Fungi-Coccidioides_immitis_RS.GI.119185252:0.069388)99:0.042913,((Opisthokonta.Fungi-Aspergillus_nidulans_FGSC_A4.GI.67524411:0.135422,Opisthokonta.Fungi-Aspergillus_terreus_NIH2624.GI.115399510:0.036333)99:0.047955,Opisthokonta.Fungi-Aspergillus_flavus_NRRL3357.GI.238483245:0.084657)100:0.038193)89:0.050429)63:0.011609,((Opisthokonta.Fungi-Glarea.GI.636769771:0.139204,(Opisthokonta.Fungi-Sclerotinia_sclerotiorum_1980_UF-70.GI.156060071:0.022896,Opisthokonta.Fungi-Botrytis_cinerea_B05.10.GI.154312061:0.097776)100:0.074356)99:0.064334,Opisthokonta.Fungi-Marssonina_brunnea_f_sp_multigermtubi_MB_m1.GI.597580005:0.094245)98:0.033471)70:0.022107,Opisthokonta.Fungi-Bipolaris_zeicola_26-R-13.GI.628206623:0.185039)70:0.027339,Opisthokonta.Fungi-Coniosporium.GI.667827164:0.065192)100:0.084600,Magnaporthales-Pyricularia_longispora.CBS125232.contig_6741:0.115373)72:0.024704,(Opisthokonta.Fungi-Thielavia.GI.367046618:0.073783,(Opisthokonta.Fungi-Myceliophthora.GI.367028668:0.055402,Opisthokonta.Fungi-Chaetomium_globosum_CBS_148.51.GI.116197236:0.053150)98:0.018998)100:0.106614)76:0.012261,((Opisthokonta.Fungi-Diaporthe_longicolla.g790.t1:0.029296,Opisthokonta.Fungi-Diaporthe_ampelina.g1972.t1:0.031531)100:0.076231,Opisthokonta.Fungi-Valsa_mali.g4046.t1:0.042926)98:0.027966)93:0.020335,(Opisthokonta.Fungi-Pestalotiopsis_fici_W106-1.GI.630033544:0.087791,Opisthokonta.Fungi-Eutypa_lata_UCREL1.GI.629643032:0.129002)95:0.023091)98:0.026246,((((Opisthokonta.Fungi-Grosmannia_clavigera.Grocl1.7057:0.121582,((Opisthokonta.Fungi-Sporothrix_schenckii.GI.550806400:0.002478,Opisthokonta.Fungi-Sporothrix_brasiliensis.GI.748537196:0.012493)100:0.074958,(Opisthokonta.Fungi-Ophiostoma_piceae.GI.512186592:0.037208,Opisthokonta.Fungi-Ophiostoma_ulmi.g5982:0.029313)100:0.050358)96:0.027572)100:0.062943,Opisthokonta.Fungi-Trichoderma_reesei_QM6a.GI.589115223:0.113637)62:0.017119,(Opisthokonta.Fungi-Metarhizium.GI.629734030:0.101079,Opisthokonta.Fungi-Fusarium_solani_mpVI_77-13-4.GI.302885352:0.097385)76:0.032283)56:0.027241,(Opisthokonta.Fungi-Beauveria.GI.667659313:0.136131,(Opisthokonta.Fungi-Fusarium_solani_mpVI_77-13-4.GI.302913388:0.085253,Opisthokonta.Fungi-Fusarium_pseudograminearum_CS3096.GI.685873435:0.090568)100:0.044048)51:0.015478)83:0.026269)99:0.050977,(((Magnaporthales-Macgarvieomyces_juncicola.CBS61082A013_S2_L001_R1_001_.contig_6840:0.067431,(Opisthokonta.Fungi-Colletotrichum_sublineola.GI.640923587:0.025956,Opisthokonta.Fungi-Colletotrichum_graminicola.GLRG_06001T0:0.019976)83:0.009180)90:0.010160,Opisthokonta.Fungi-Colletotrichum_higginsianum.GI.380474328:0.051277)100:0.023640,Opisthokonta.Fungi-Colletotrichum_fioriniae_PJ7.GI.615436547:0.024550)98:0.010959)98:0.009200,(Opisthokonta.Fungi-Colletotrichum_orbiculare.GI.477526183:0.041366,Opisthokonta.Fungi-Colletotrichum_gloeosporioides.GI.596698552:0.024992)88:0.016499)99:0.049459,Magnaporthales-Pseudophialophora_schizachyrii.AL3S4.contig_2480:0.037381)99:0.060747,Magnaporthales-Magnaporthiopsis_incrustans.scf55_68.g64:0.000001);
Magnaporthiopsis_incrustans.scf61_80.g17.tree	(Opisthokonta.Fungi-Pestalotiopsis_fici_W106-1.GI.630027998:0.537080,(((((((Opisthokonta.Fungi-Pestalotiopsis_fici_W106-1.GI.630040205:0.201595,Opisthokonta.Fungi-Eutypa_lata_UCREL1.GI.629676048:0.275463)100:0.233285,((Magnaporthales-Ophioceras_commune.M91A005_S1_L001_R1_001_.contig_8570:0.124672,Magnaporthales-Ophioceras_dolichostomum.scf108-augustus-gene-0.114:0.152334)100:0.092602,(Magnaporthales-Pseudohelonectia_lignicola.scf191-processed-gene-0.45:0.160362,(Magnaporthales-Pyricularia_longispora.CBS125232.contig_10913:0.120549,(Magnaporthales-Xenopyricularia_zizaniicola.CBS132356A019_S4_L001_R1_001_.contig_6347:0.053941,Magnaporthales-Pyricularia_oryzae.MGG_05435:0.083636)100:0.108456)99:0.043955)94:0.030222)100:0.261567)73:0.032867,((((Opisthokonta.Fungi-Trichoderma_reesei_QM6a.GI.589100919:0.456384,(Opisthokonta.Fungi-Diaporthe_longicolla.g7588.t1:0.280120,((Opisthokonta.Fungi-Colletotrichum_gloeosporioides.GI.596671306:0.084158,(Opisthokonta.Fungi-Colletotrichum_sublineola.GI.640922859:0.071585,Opisthokonta.Fungi-Colletotrichum_graminicola.GLRG_07176T0:0.034322)100:0.072153)100:0.079513,(Magnaporthales-Pyricularia_oryzae.MGG_07366:0.078042,(Magnaporthales-Nakataea_oryzae.scf249-augustus-gene-0.58:0.056930,(Magnaporthales-Magnaporthiopsis_rhizophila.scf54-processed-gene-0.18:0.004332,Magnaporthales-Magnaporthiopsis_incrustans.scf61_80.g17:0.013380)100:0.047131)100:0.123025)100:0.128004)100:0.131867)100:0.193425)88:0.056400,Opisthokonta.Fungi-Aspergillus_flavus_NRRL3357.GI.238485458:0.299031)51:0.052057,(Opisthokonta.Fungi-Fusarium_solani_mpVI_77-13-4.GI.302887000:0.188367,Opisthokonta.Fungi-Verticillium_tricorpus.g11755.t1:0.105937)100:0.133185)51:0.041813,((Opisthokonta.Fungi-Cryphonectria_parasitica.Crypa1.89511:0.194764,Opisthokonta.Fungi-Valsa_mali.g9773.t1:0.129215)100:0.152189,(Opisthokonta.Fungi-Neurospora.GI.698987042:0.213519,(Opisthokonta.Fungi-Myceliophthora.GI.367026368:0.131674,Opisthokonta.Fungi-Podospora_anserina_S_mat_.GI.171683728:0.180487)100:0.090114)100:0.076175)100:0.072470)55:0.047748)49:0.025956,(Opisthokonta.Fungi-Pyrenophora_teres_f_teres_0-1.GI.330933715:0.173843,(Opisthokonta.Fungi-Setosphaeria_turcica_Et28A.GI.636581749:0.083245,Opisthokonta.Fungi-Bipolaris.GI.627834517:0.127484)96:0.034492)100:0.191884)69:0.054861,Opisthokonta.Fungi-Cladonia_grayi.JGIclagr2.25631:0.242425)99:0.127341,Opisthokonta.Fungi-Aspergillus_niger_CBS_513.88.GI.317026614:0.491890)76:0.092260,(Opisthokonta.Fungi-Cladonia_grayi.JGIclagr2.115814:0.236467,Opisthokonta.Fungi-Endocarpon_pusillum_Z07020.GI.629644750:0.212918)99:0.077407)70:0.054229,((Opisthokonta.Fungi-Botrytis_cinerea_B05.10.GI.154303144:0.269966,(((Opisthokonta.Fungi-Moniliophthora_perniciosa_FA553.GI.238604366:1.023322,(((((Bacteria.Proteobacteria-Gallaecimonas_xiamenensis_3-C-1.GI.407789475:1.239030,Bacteria.Proteobacteria-Janthinobacterium_sp_HH01.GI.445496446:1.161927)92:0.260658,(Bacteria.Proteobacteria-Ochrobactrum_intermedium_M86.GI.444313285:1.320359,Bacteria.Chloroflexi-Ktedonobacter.GI.298251605:0.750504)56:0.122113)54:0.078469,(((((Bacteria.Proteobacteria-Burkholderiales.GI.375104811:1.401862,(Bacteria.Firmicutes-Acetonema.GI.338812451:0.222701,Bacteria.Firmicutes-Pelosinus_fermentans_B3.GI.421058558:0.103353)100:1.129329)78:0.156285,((Opisthokonta.Fungi-Schizophyllum_commune_H4-8.GI.302677799:1.361137,(Bacteria.Chloroflexi-Ktedonobacter.GI.298244858:0.434549,(Bacteria.Chloroflexi-Oscillochloris_trichoides_DG-6.GI.309791152:0.181976,Bacteria.Chloroflexi-Chloroflexus_sp_Y-400-fl.GI.222526860:0.138795)100:0.431983)100:0.136843)94:0.122646,((Bacteria.Firmicutes-Planococcus.GI.389819583:0.642864,(Bacteria.Firmicutes-Listeria_monocytogenes_FSL_J1-208.GI.422809067:0.498310,Bacteria.Firmicutes-Lysinibacillus_sphaericus_C3-41.GI.169829328:0.627884)85:0.100152)57:0.044085,(Bacteria.Proteobacteria-Corallococcus.GI.383457117:0.090310,(Bacteria.Proteobacteria-Stigmatella_aurantiaca_DW43-1.GI.115378759:0.094469,Bacteria.Proteobacteria-Cystobacter.GI.444916357:0.136952)100:0.104522)100:0.612957)100:0.270297)100:0.470986)95:0.134121,((Archaea.Euryarchaeota-Ferroglobus.GI.288932250:0.363625,Bacteria.Firmicutes-Pelotomaculum_thermopropionicum_SI.GI.147676441:0.421218)100:0.550775,Archaea.Crenarchaeota-Vulcanisaeta.GI.307594218:1.240632)99:0.249298)80:0.078572,Bacteria.ChlamydiaeVerrucomicrobia-Simkania_negevensis_Z.GI.338733462:1.139974)91:0.097284,Bacteria.Chloroflexi-Thermomicrobium.GI.221632518:0.962221)52:0.035282)56:0.059438,(Bacteria.Proteobacteria-Cupriavidus_necator_N-1.GI.339322733:0.825156,Bacteria.Actinobacteria-Nakamurella.GI.258653166:0.630455)91:0.180717)96:0.167171,(((Bacteria.BacteroidetesChlorobi-Elizabethkingia_anophelis_R26.GI.442588638:0.141928,(Bacteria.BacteroidetesChlorobi-Chryseobacterium.GI.300776915:0.112672,Bacteria.BacteroidetesChlorobi-Sphingobacterium_spiritivorum_.GI.300773534:0.209339)82:0.037624)100:1.189297,Bacteria.Proteobacteria-Tolumonas.GI.237808087:0.933706)62:0.144947,((Bacteria.Actinobacteria-Streptosporangium.GI.271962589:0.888669,Bacteria.Proteobacteria-Pectobacterium_carotovorum_.GI.227325892:0.810056)59:0.129574,(((Bacteria.BacteroidetesChlorobi-Elizabethkingia_anophelis_R26.GI.442588033:0.032138,Bacteria.BacteroidetesChlorobi-Sphingobacterium_spiritivorum_.GI.227536165:0.066561)100:0.700878,Bacteria.Actinobacteria-Conexibacter.GI.284046229:0.353363)94:0.101459,Bacteria.Chloroflexi-Ktedonobacter.GI.298251714:0.537968)61:0.029338)75:0.120980)64:0.053999)100:0.470762)100:0.394125,(Opisthokonta.Fungi-Laccaria_bicolor_S238N-H82.GI.170100931:0.955485,(Opisthokonta.Fungi-Monacrosporium_haptotylum.Monha1.408:0.498583,Opisthokonta.Fungi-Yarrowia_lipolytica_CLIB122.GI.50549353:0.702102)97:0.180839)97:0.197638)99:0.105228,(Opisthokonta.Fungi-Cryptococcus_neoformans_var_neoformans_JEC.GI.58266342:1.008708,((Opisthokonta.Fungi-Ustilago.GI.71007605:0.757305,((Opisthokonta.Fungi-Grosmannia_clavigera.Grocl1.1837:0.485437,Opisthokonta.Fungi-Kluyveromyces_lactis_NRRL_Y-1140.GI.50303207:0.132467)62:0.037846,Opisthokonta.Fungi-Saccharomyces_cerevisiae_S288c.GI.6324954:0.121026)100:0.156692)64:0.062620,(Opisthokonta.Fungi-Ophiostoma_piceae.GI.512189375:0.152369,Opisthokonta.Fungi-Grosmannia_clavigera.Grocl1.3337:0.120667)100:0.400089)100:0.222899)100:0.428189)100:0.556490)56:0.087596,(Opisthokonta.Fungi-Glarea.GI.636752647:0.217288,Opisthokonta.Fungi-Blumeria_graminis.JGIblugr1.21785:0.267240)100:0.050585)54:0.057798);
Magnaporthiopsis_incrustans.scf61_80.g18.tree	(Opisthokonta.Fungi-Glarea.GI.636748265:2.643524,Opisthokonta.Fungi-Glarea.GI.636758663:1.837941,((Opisthokonta.Fungi-Glarea.GI.636754507:1.903749,Opisthokonta.Fungi-Pestalotiopsis_fici_W106-1.GI.630013041:2.590732)53:0.181939,(Magnaporthales-Ophioceras_leptosporum.CBS89470A014_S3_L001_R1_001_.contig_3580:2.223984,((((((Opisthokonta.Fungi-Aspergillus_oryzae_RIB40.GI.317147757:0.667119,(Opisthokonta.Fungi-Colletotrichum_orbiculare.GI.477535074:0.421825,(Opisthokonta.Fungi-Colletotrichum_fioriniae_PJ7.GI.615438510:0.158052,(Opisthokonta.Fungi-Colletotrichum_sublineola.GI.640916654:0.090610,Opisthokonta.Fungi-Colletotrichum_graminicola.GLRG_10571T0:0.091824)99:0.114845)95:0.094372)100:0.557995)93:0.137166,(((Magnaporthales-Ophioceras_dolichostomum.scf89-snap-gene-0.131:0.461513,(Magnaporthales-Macgarvieomyces_juncicola.CBS61082A013_S2_L001_R1_001_.contig_5422:0.170591,Magnaporthales-Pyricularia_oryzae.MGG_00320:0.164157)100:0.535384)100:0.589034,((Opisthokonta.Fungi-Colletotrichum_gloeosporioides.GI.596716078:0.249135,(Opisthokonta.Fungi-Colletotrichum_sublineola.GI.640922860:0.206560,Opisthokonta.Fungi-Colletotrichum_graminicola.GLRG_07175T0:0.108664)100:0.252430)100:0.259041,(Magnaporthales-Pyricularia_oryzae.MGG_07368:0.266217,(Magnaporthales-Gaeumannomyces_cylindrosporus.CBS61075.contig_26173:0.402208,(((Magnaporthales-Pseudophialophora_panicorum.CM3m7.contig_12521:0.211528,Magnaporthales-Omnidemptus_affinis.ATCC200212.contig_1464:0.076512)94:0.081632,Magnaporthales-Nakataea_oryzae.scf249-augustus-gene-0.54:0.069654)83:0.007429,Magnaporthales-Magnaporthiopsis_incrustans.scf61_80.g18:0.066326)97:0.119253)100:0.154834)100:0.185546)100:0.227248)91:0.088214,Opisthokonta.Fungi-Diaporthe_longicolla.g7587.t1:0.785315)99:0.179867)100:0.311426,(((Opisthokonta.Fungi-Aspergillus_niger_CBS_513.88.GI.145257735:0.450264,Opisthokonta.Fungi-Penicillium_rubens_Wisconsin_54-1255.GI.255941546:0.305547)100:0.716795,Opisthokonta.Fungi-Diaporthe_longicolla.g13392.t1:1.056921)87:0.176050,(Opisthokonta.Fungi-Paracoccidioides_brasiliensis_Pb18.GI.734677042:0.644389,(Opisthokonta.Fungi-Talaromyces.GI.212527518:0.324179,(Opisthokonta.Fungi-Aspergillus_nidulans_FGSC_A4.GI.67525301:0.117779,(Opisthokonta.Fungi-Aspergillus_fumigatus_Af293.GI.70999272:0.093293,Opisthokonta.Fungi-Aspergillus_niger_CBS_513.88.GI.317027041:0.150290)97:0.045761)100:0.218778)100:0.347745)95:0.137996)90:0.148847)82:0.125360,((((Opisthokonta.Fungi-Phaeosphaeria_nodorum_SN15.GI.169615320:0.138571,Opisthokonta.Fungi-Bipolaris.GI.627834444:0.086916)100:0.560173,Opisthokonta.Fungi-Aspergillus_oryzae_RIB40.GI.317144871:0.488828)82:0.010194,(Opisthokonta.Fungi-Neofusicoccum_parvum_UCRNP2.GI.615423601:0.327052,(Opisthokonta.Fungi-Arthroderma.GI.296808139:0.060950,Opisthokonta.Fungi-Trichophyton.GI.327295380:0.025646)100:0.226149)98:0.122065)91:0.079284,((Magnaporthales-Pseudohelonectia_lignicola.scf191-augustus-gene-0.81:0.146580,((Magnaporthales-Gaeumannomyces_cylindrosporus.CBS61075.contig_5137:0.216243,(Magnaporthales-Omnidemptus_affinis.ATCC200212.contig_9146:0.141586,(Magnaporthales-Nakataea_oryzae.scf256-augustus-gene-0.40:0.044547,(Magnaporthales-Buergenerula_spartinae.ATCC22848.contig_1320:0.090358,(Magnaporthales-Magnaporthiopsis_rhizophila.scf72-processed-gene-0.82:0.073657,Magnaporthales-Gaeumannomyces_graminis_var.graminis.M53.contig_7657:0.056276)100:0.032677)92:0.035777)99:0.048924)70:0.032476)73:0.033381,Magnaporthales-Pseudophialophora_panicorum.CM3m7.contig_11758:0.131342)100:0.103889)100:0.459202,((Opisthokonta.Fungi-Cordyceps_militaris_CM01.GI.573974632:0.221166,Opisthokonta.Fungi-Trichoderma_reesei_QM6a.GI.589101643:0.116773)100:0.343703,((Opisthokonta.Fungi-Fusarium_solani_mpVI_77-13-4.GI.302886822:0.582493,(Opisthokonta.Fungi-Verticillium_dahliae_VdLs.17.GI.697070971:0.030517,Opisthokonta.Fungi-Verticillium_tricorpus.g11756.t1:0.049897)100:0.107829)69:0.019704,((Opisthokonta.Fungi-Trichoderma_reesei_QM6a.GI.589113107:0.269111,(Opisthokonta.Fungi-Beauveria.GI.667649335:0.154616,(Opisthokonta.Fungi-Metarhizium_majus.GI.743673732:0.008508,Opisthokonta.Fungi-Metarhizium.GI.629730445:0.004961)100:0.098690)99:0.038306)97:0.066958,Opisthokonta.Fungi-Colletotrichum_orbiculare.GI.477527973:0.217378)77:0.019588)100:0.208028)94:0.048345)96:0.088458)100:0.395561)98:0.173987,Magnaporthales-Pyricularia_grisea.M82.contig_12048:0.582786)50:0.093935,(((Opisthokonta.Fungi-Pestalotiopsis_fici_W106-1.GI.630022082:0.940932,(Opisthokonta.Fungi-Colletotrichum_fioriniae_PJ7.GI.615463637:0.712606,(Opisthokonta.Fungi-Podospora_anserina_S_mat_.GI.171684271:0.424646,Opisthokonta.Fungi-Chaetomium_globosum_CBS_148.51.GI.116192603:0.475287)99:0.235127)100:0.298613)90:0.125867,(Opisthokonta.Fungi-Leptosphaeria_maculans_JN3.GI.396499998:0.465823,(Opisthokonta.Fungi-Bipolaris.GI.627919163:0.128046,Opisthokonta.Fungi-Setosphaeria_turcica_Et28A.GI.636591695:0.100678)100:0.258472)100:0.282190)92:0.453097,Opisthokonta.Fungi-Bipolaris_zeicola_26-R-13.GI.628233061:0.615461)100:1.038845)45:0.189400)51:0.133693)94:0.671001);
Magnaporthiopsis_incrustans.scf61_80.g74.tree	(Chromalveolata.Haptophyceae-Emiliania_huxleyi.jgiEmihu1.463917:0.152276,Chromalveolata.Haptophyceae-Emiliania_huxleyi.jgiEmihu1.240269:0.020561,(((Chromalveolata.Haptophyceae-Emiliania_huxleyi.jgiEmihu1.463031:0.811005,(Chromalveolata.Haptophyceae-Emiliania_huxleyi.jgiEmihu1.199988:0.047138,(Chromalveolata.Haptophyceae-Emiliania_huxleyi.jgiEmihu1.231298:0.000001,Chromalveolata.Haptophyceae-Emiliania_huxleyi.jgiEmihu1.456179:0.092499)100:2.390351)100:0.753801)100:0.527436,(((((((((((Magnaporthales-Pseudohelonectia_lignicola.scf61-processed-gene-0.67:0.200488,(Opisthokonta.Fungi-Colletotrichum_gloeosporioides.GI.596675742:0.373897,Magnaporthales-Pseudohelonectia_lignicola.scf61-snap-gene-0.199:0.546812)96:0.044068)92:0.182778,(((Opisthokonta.Fungi-Colletotrichum_fioriniae_PJ7.GI.615474975:0.132613,Opisthokonta.Fungi-Colletotrichum_gloeosporioides.GI.596656510:0.077553)100:0.221454,Magnaporthales-Pseudohelonectia_lignicola.scf193-processed-gene-0.22:0.237022)97:0.060622,((Opisthokonta.Fungi-Verticillium_dahliae_VdLs.17.GI.697090241:0.054916,Opisthokonta.Fungi-Verticillium_tricorpus.g9228.t1:0.056556)100:0.200413,Opisthokonta.Fungi-Fusarium_solani_mpVI_77-13-4.GI.302896756:0.225232)95:0.052256)100:0.067312)88:0.028486,Opisthokonta.Fungi-Eutypa_lata_UCREL1.GI.629657493:0.144493)99:0.046575,((((Magnaporthales-Pseudophialophora_schizachyrii.AL3S4.contig_6209:0.140983,Magnaporthales-Omnidemptus_affinis.ATCC200212.contig_3812:0.113540)94:0.012942,((Magnaporthales-Nakataea_oryzae.scf351-snap-gene-0.52:0.101479,((Magnaporthales-Magnaporthiopsis_rhizophila.scf54-processed-gene-0.89:0.033855,Magnaporthales-Magnaporthiopsis_incrustans.scf61_80.g74:0.030178)99:0.036359,Magnaporthales-Pseudophialophora_schizachyrii.AL3S4.contig_16779:0.131487)99:0.038855)84:0.012183,Magnaporthales-Gaeumannomyces_graminis_var.avenae.CBS18765.contig_5537:0.140325)94:0.024511)99:0.066910,(Opisthokonta.Fungi-Colletotrichum_fioriniae_PJ7.GI.615468496:0.058010,Opisthokonta.Fungi-Colletotrichum_gloeosporioides.GI.596725422:0.088564)100:0.035344)96:0.039180,(Magnaporthales-Macgarvieomyces_juncicola.CBS61082A013_S2_L001_R1_001_.contig_15575:0.121778,Magnaporthales-Pyricularia_oryzae.MGG_05302:0.116384)100:0.087670)100:0.057753)99:0.074484,Opisthokonta.Fungi-Pestalotiopsis_fici_W106-1.GI.630012499:0.256336)92:0.046129,(((Opisthokonta.Fungi-Diaporthe_longicolla.g8680.t1:0.043221,Opisthokonta.Fungi-Diaporthe_ampelina.g8625.t1:0.038132)100:0.116867,(Opisthokonta.Fungi-Cryphonectria_parasitica.Crypa1.92115:0.178894,Opisthokonta.Fungi-Valsa_mali.g8205.t1:0.102410)100:0.050340)100:0.090439,Opisthokonta.Fungi-Togninia_minima_UCRPA7.GI.631241276:0.208496)100:0.085763)100:0.080586,((Opisthokonta.Fungi-Aspergillus_fumigatus_Af293.GI.71002896:0.144387,Opisthokonta.Fungi-Aspergillus_terreus_NIH2624.GI.115436840:0.119432)100:0.065588,(Opisthokonta.Fungi-Penicillium_rubens_Wisconsin_54-1255.GI.255940036:0.167161,Opisthokonta.Fungi-Aspergillus_oryzae_RIB40.GI.317158558:0.179375)98:0.061581)100:0.212424)97:0.058409,((Opisthokonta.Fungi-Sclerotinia_sclerotiorum_1980_UF-70.GI.156052521:0.060668,Opisthokonta.Fungi-Botrytis_cinerea_B05.10.GI.154305050:0.086037)100:0.286980,Opisthokonta.Fungi-Aspergillus_nidulans_FGSC_A4.GI.67903126:0.373056)78:0.025197)97:0.050118,((((Opisthokonta.Fungi-Zymoseptoria_tritici_IPO323.GI.398409450:0.325991,Opisthokonta.Fungi-Pseudocercospora_fijiensis_CIRAD86.GI.631370812:0.304051)100:0.277414,Opisthokonta.Fungi-Aspergillus_niger_CBS_513.88.GI.317028031:0.454687)100:0.103817,Opisthokonta.Fungi-Neofusicoccum_parvum_UCRNP2.GI.615420568:0.283103)100:0.116970,(Opisthokonta.Fungi-Leptosphaeria_maculans_JN3.GI.396493502:0.309529,(Opisthokonta.Fungi-Colletotrichum_fioriniae_PJ7.GI.615458824:0.122317,Opisthokonta.Fungi-Colletotrichum_orbiculare.GI.477537572:0.134247)100:0.188010)100:0.253984)94:0.047050)100:0.096601,(Opisthokonta.Fungi-Moniliophthora_perniciosa_FA553.GI.238579377:0.241435,(Opisthokonta.Fungi-Moniliophthora_perniciosa_FA553.GI.238608177:0.250147,Opisthokonta.Fungi-Schizophyllum_commune_H4-8.GI.302695061:0.245870)98:0.099170)100:0.189493)100:0.184594,(((((Bacteria.BacteroidetesChlorobi-Echinicola.GI.431798067:0.359376,Bacteria.BacteroidetesChlorobi-Indibacter_alkaliphilus_LW1.GI.404451484:0.408693)54:0.084722,(Bacteria.BacteroidetesChlorobi-Leadbetterella.GI.312128911:0.455182,(((Bacteria.BacteroidetesChlorobi-Leeuwenhoekiella_blandensis_MED2.GI.86142436:0.363169,(Bacteria.BacteroidetesChlorobi-Joostella.GI.386820707:0.142327,Bacteria.BacteroidetesChlorobi-Galbibacter_sp_ck-I2-15.GI.408369882:0.220612)98:0.082497)82:0.047663,Bacteria.BacteroidetesChlorobi-Zunongwangia_profunda_SM-A87.GI.295133231:0.225104)74:0.039370,Bacteria.BacteroidetesChlorobi-Muricauda.GI.344201933:0.222165)99:0.064587)53:0.040240)72:0.055893,Bacteria.BacteroidetesChlorobi-Mucilaginibacter.GI.373958598:0.331369)100:0.162044,Bacteria.Proteobacteria-Asticcacaulis_biprosthecum_C19.GI.329847085:0.568268)88:0.047072,(Bacteria.FibrobacteresAcidobacteria-Acidobacterium_capsulatum_A.GI.225872905:0.322303,Bacteria.FibrobacteresAcidobacteria-Granulicella_mallensis_MP5A.GI.374313644:0.429003)100:0.083509)100:0.140019)100:0.345524)100:0.375302,Plantae.Viridiplantae-Coccomyxa_subellipsoidea_6680.Genemark1.2390_g:0.818293)100:0.926545);
Magnaporthiopsis_incrustans.scf63_70.g23.tree	(Opisthokonta.Fungi-Zygosaccharomyces.GI.254578006:0.610972,Opisthokonta.Fungi-Vanderwaltozyma.GI.156845880:0.421514,(((Opisthokonta.Fungi-Schizosaccharomyces_pombe_972h-.GI.19113610:1.458319,((Opisthokonta.Fungi-Monacrosporium_haptotylum.Monha1.10753:0.430120,Opisthokonta.Fungi-Tuber_melanosporum_Mel28.GI.296412226:0.287988)89:0.084416,(((((Opisthokonta.Fungi-Zymoseptoria_tritici_IPO323.GI.398390626:0.120892,Opisthokonta.Fungi-Pseudocercospora_fijiensis_CIRAD86.GI.631376422:0.129717)100:0.175902,(((((Opisthokonta.Fungi-Ophiostoma_piceae.GI.512190728:0.031821,Opisthokonta.Fungi-Ophiostoma_ulmi.g4314:0.057857)100:0.097332,(Opisthokonta.Fungi-Sporothrix_schenckii.GI.550805513:0.003854,Opisthokonta.Fungi-Sporothrix_brasiliensis.GI.748539512:0.008150)99:0.042763)99:0.044260,Opisthokonta.Fungi-Grosmannia_clavigera.Grocl1.1154:0.126105)100:0.167599,((((Opisthokonta.Fungi-Metarhizium.GI.629682557:0.064778,Opisthokonta.Fungi-Cordyceps_militaris_CM01.GI.573992071:0.231317)100:0.092237,(Opisthokonta.Fungi-Fusarium_graminearum_PH-1.GI.46121209:0.167627,Opisthokonta.Fungi-Fusarium_solani_mpVI_77-13-4.GI.302896228:0.102683)99:0.062907)100:0.071571,(Opisthokonta.Fungi-Verticillium_dahliae_VdLs.17.GI.697072320:0.031460,Opisthokonta.Fungi-Verticillium_tricorpus.g7478.t1:0.023448)100:0.166888)86:0.007732,(((((Magnaporthales-Pseudohelonectia_lignicola.scf88-processed-gene-0.61:0.185995,(Magnaporthales-Ophioceras_leptosporum.CBS89470A014_S3_L001_R1_001_.contig_1901:0.142280,(Magnaporthales-Ophioceras_commune.M91A005_S1_L001_R1_001_.contig_1594:0.107168,Magnaporthales-Ophioceras_dolichostomum.scf151-augustus-gene-0.90:0.101239)99:0.041309)96:0.039312)86:0.045188,(((Magnaporthales-Buergenerula_spartinae.ATCC22848.contig_1226:0.060759,(Magnaporthales-Magnaporthiopsis_rhizophila.scf113-augustus-gene-0.159:0.166211,Magnaporthales-Magnaporthiopsis_incrustans.scf63_70.g23:0.031817)100:0.070431)100:0.092698,Magnaporthales-Pyricularia_oryzae.MGG_08006:0.114587)57:0.017654,(Magnaporthales-Pyricularia_longispora.CBS125232.contig_2501:0.062739,((Magnaporthales-Pseudophialophora_panicorum.CM3m7.contig_1477:0.094438,Magnaporthales-Omnidemptus_affinis.ATCC200212.contig_2319:0.083850)67:0.020435,Magnaporthales-Gaeumannomyces_cylindrosporus.CBS61075.contig_1985:0.093238)75:0.045561)70:0.030521)96:0.045119)100:0.176850,(Opisthokonta.Fungi-Colletotrichum_gloeosporioides.GI.596712936:0.026250,(Opisthokonta.Fungi-Colletotrichum_orbiculare.GI.477537564:0.029562,(Opisthokonta.Fungi-Colletotrichum_sublineola.GI.640927107:0.006358,Opisthokonta.Fungi-Colletotrichum_graminicola.GLRG_07261T0:0.051296)99:0.049346)91:0.049976)100:0.114378)99:0.038212,(Opisthokonta.Fungi-Togninia_minima_UCRPA7.GI.631242922:0.164474,(Opisthokonta.Fungi-Cryphonectria_parasitica.Crypa1.90685:0.165258,(Opisthokonta.Fungi-Valsa_mali.g4337.t1:0.067944,(Opisthokonta.Fungi-Diaporthe_longicolla.g11625.t1:0.006624,Opisthokonta.Fungi-Diaporthe_ampelina.g6831.t1:0.025328)100:0.086241)98:0.028451)100:0.076280)99:0.019216)99:0.052278,((Opisthokonta.Fungi-Eutypa_lata_UCREL1.GI.629649844:0.117301,Opisthokonta.Fungi-Pestalotiopsis_fici_W106-1.GI.630016353:0.244761)100:0.061047,((Opisthokonta.Fungi-Chaetomium_thermophilum_var_thermophilum_D.GI.576040210:0.162345,((Opisthokonta.Fungi-Myceliophthora.GI.367021924:0.124529,Opisthokonta.Fungi-Chaetomium_globosum_CBS_148.51.GI.116195618:0.078398)92:0.029399,Opisthokonta.Fungi-Thielavia.GI.367045000:0.111817)83:0.017738)99:0.040367,(Opisthokonta.Fungi-Neurospora.GI.698985892:0.135089,Opisthokonta.Fungi-Podospora_anserina_S_mat_.GI.347976115:0.112999)88:0.035197)100:0.084660)91:0.030554)99:0.077897)85:0.087515)89:0.091159,(Opisthokonta.Fungi-Botrytis_cinerea_B05.10.GI.154318128:0.106381,(Opisthokonta.Fungi-Marssonina_brunnea_f_sp_multigermtubi_MB_m1.GI.597572811:0.103196,Opisthokonta.Fungi-Glarea.GI.636755113:0.059753)99:0.042784)100:0.090760)89:0.100268)55:0.054395,((Opisthokonta.Fungi-Endocarpon_pusillum_Z07020.GI.629641004:0.187320,((Opisthokonta.Fungi-Cladophialophora_carrionii_CBS_160.54.GI.671182904:0.135482,Opisthokonta.Fungi-Cladophialophora.GI.628332417:0.127041)89:0.017247,Opisthokonta.Fungi-Exophiala_dermatitidis_NIHUT8656.GI.684175395:0.120040)100:0.149843)100:0.133057,Opisthokonta.Fungi-Cladonia_grayi.JGIclagr2.59962:0.182117)76:0.035556)51:0.032985,Opisthokonta.Fungi-Coniosporium.GI.667829728:0.187029)51:0.061795,Opisthokonta.Fungi-Leptosphaeria_maculans_JN3.GI.396487270:0.188438)89:0.235605)89:0.301893)64:0.051166,((Opisthokonta.Fungi-Puccinia_graminis_f_sp_tritici_CRL_75-36-700-.GI.331220067:0.930321,(Opisthokonta.Fungi-Malassezia.GI.164657336:0.432774,Opisthokonta.Fungi-Ustilago.GI.71024869:0.246218)100:0.349378)99:0.179672,(Opisthokonta.Fungi-Cryptococcus_neoformans_var_neoformans_JEC.GI.58264906:0.774521,(Opisthokonta.Fungi-Schizophyllum_commune_H4-8.GI.302697569:0.498871,(Opisthokonta.Fungi-Coprinopsis_cinerea_okayama7130.GI.299755316:0.252968,Opisthokonta.Fungi-Laccaria_bicolor_S238N-H82.GI.170086119:0.227102)95:0.057381)100:0.357633)84:0.065250)100:0.683929)88:0.260619,Opisthokonta.Fungi-Yarrowia_lipolytica_CLIB122.GI.210075815:0.735526)100:0.954624);
Magnaporthiopsis_incrustans.scf65_53.g1.tree	(Opisthokonta.Fungi-Chaetomium_globosum_CBS_148.51.GI.116197170:2.492532,((((((((((((Opisthokonta.Fungi-Baudoinia.GI.627815789:1.580720,((Opisthokonta.Fungi-Cladonia_grayi.JGIclagr2.94613:0.988533,(Opisthokonta.Fungi-Phaeosphaeria_nodorum_SN15.GI.169623267:0.863293,(Opisthokonta.Fungi-Talaromyces.GI.242812881:0.396924,Opisthokonta.Fungi-Aspergillus_nidulans_FGSC_A4.GI.67904032:0.350683)100:0.455068)96:0.138637)99:0.154972,Opisthokonta.Fungi-Colletotrichum_graminicola.GLRG_06869T0:1.120188)59:0.080731)83:0.274396,((Opisthokonta.Fungi-Colletotrichum_sublineola.GI.640919024:0.719488,(Magnaporthales-Magnaporthiopsis_rhizophila.scf2-snap-gene-1.579:0.080024,Magnaporthales-Magnaporthiopsis_incrustans.scf65_53.g1:0.094853)100:0.724071)100:0.555133,Magnaporthales-Nakataea_oryzae.scf258-snap-gene-0.66:1.443425)73:0.187970)68:0.180138,Opisthokonta.Fungi-Grosmannia_clavigera.Grocl1.5227:1.365260)23:0.030960,(Opisthokonta.Metazoa-Aedes_aegypti.GI.157117973:1.541480,(Opisthokonta.Fungi-Colletotrichum_higginsianum.GI.380480828:1.508965,Magnaporthales-Pyricularia_grisea.M82.contig_7837:1.337958)75:0.416061)21:0.086594)4:0.028459,(((((((Magnaporthales-Pyricularia_oryzae.MGG_06975:2.032794,Plantae.Rhodophyta-Pyropia_yezoensis.ctg16675_g4066:0.963449)74:0.110880,(Magnaporthales-Pseudohelonectia_lignicola.scf359-snap-gene-0.39:0.626037,(((Opisthokonta.Metazoa-Strongylocentrotus_purpuratus.GI.390351838:0.522619,Opisthokonta.Metazoa-Strongylocentrotus_purpuratus.GI.390357742:0.297833)100:0.162116,Opisthokonta.Metazoa-Strongylocentrotus_purpuratus.GI.115898610:0.507697)100:0.178388,Opisthokonta.Metazoa-Aedes_aegypti.GI.157106769:0.371994)99:0.046364)93:0.068768)58:0.041228,((Amoebozoa.Centramoebida-Acanthamoeba_castellanii.gi470393559:1.102183,Chromalveolata.Dinoflagellates-Symbiodinium_minutum.v1.2.032370.t1:1.137348)90:0.122942,Chromalveolata.Dinoflagellates-Symbiodinium_minutum.v1.2.013792.t1:1.084872)87:0.121853)66:0.086351,((Bacteria.BacteroidetesChlorobi-Candidatus_Amoebophilus_asi.GI.189502501:0.992565,(Opisthokonta.Metazoa-Danio_rerio.GI.125826215:0.227989,Opisthokonta.Metazoa-Homo_sapiens.GI.157743284:0.289945)100:0.663948)60:0.030640,(Bacteria.Proteobacteria-Magnetococcus_marinus_MC-1.GI.117924932:1.249883,(Plantae.Viridiplantae-Chlamydomonas_reinhardtii.GI.159485790:0.414323,Plantae.Viridiplantae-Chlamydomonas_reinhardtii.GI.159490225:0.678371)84:0.078134)71:0.185777)60:0.113163)31:0.033379,((Archaea.Crenarchaeota-Thermofilum.GI.119720190:0.574074,(Opisthokonta.Metazoa-Schistosoma_mansoni.GI.256081928:0.458042,(Opisthokonta.Metazoa-Homo_sapiens.GI.325053668:0.063978,(Opisthokonta.Metazoa-Takifugu_rubripes.GI.410900640:0.038970,Opisthokonta.Metazoa-Oryzias_latipes.GI.432904516:0.045139)99:0.047012)100:0.266648)100:0.515534)28:0.020962,Bacteria.ChlamydiaeVerrucomicrobia-Pedosphaera_parvula_Ellin5.GI.223939887:0.755705)24:0.063539)17:0.047636,(Plantae.Rhodophyta-Rhodosorus_marinus.MMETSP0315.6539_1:1.152165,((((((Opisthokonta.Fungi-Coprinopsis_cinerea_okayama7130.GI.299752402:0.820644,Opisthokonta.Fungi-Coprinopsis_cinerea_okayama7130.GI.299750808:0.835094)100:0.417773,(Plantae.Viridiplantae-Chlamydomonas_reinhardtii.GI.159490930:1.108252,(((Bacteria.Cyanobacteria-Cyanothece.GI.307150916:0.259922,Bacteria.Cyanobacteria-Pleurocapsa.GI.428204119:0.305295)100:0.214446,Bacteria.Cyanobacteria-Coleofasciculus.GI.254410217:0.299308)98:0.073492,(Bacteria.Cyanobacteria-Oscillatoria.GI.428319526:0.324490,Bacteria.Cyanobacteria-Crinalium.GI.428306212:0.315960)98:0.061047)100:0.298601)94:0.086466)86:0.048809,Bacteria.Proteobacteria-Thiocystis.GI.390952645:0.955036)82:0.059155,((Bacteria.Proteobacteria-Desulfomonile.GI.392412867:0.837924,Bacteria.unclassified-Candidatus_Methylomirabilis_oxyfera.GI.392373832:0.592554)67:0.060954,(Bacteria.Proteobacteria-Nitrosomonas_sp_Is79A3.GI.339484501:0.799150,((Opisthokonta.Metazoa-Amphimedon_queenslandica.GI.340383087:0.367816,Opisthokonta.Metazoa-Amphimedon_queenslandica.GI.340385671:0.181363)100:0.191197,Opisthokonta.Metazoa-Amphimedon_queenslandica.GI.340376422:0.206487)100:0.468721)80:0.108668)54:0.024149)64:0.049470,Bacteria.Proteobacteria-Desulfomonile.GI.392413311:0.876269)69:0.058147,Opisthokonta.Fungi-Pestalotiopsis_fici_W106-1.GI.630014405:0.944897)68:0.072526)39:0.033513)11:0.057947,((Bacteria.BacteroidetesChlorobi-Candidatus_Amoebophilus_asi.GI.189502289:1.047666,Bacteria.Proteobacteria-Desulfomonile.GI.392413431:1.046837)31:0.123917,(Opisthokonta.Fungi-Monacrosporium_haptotylum.Monha1.10067:1.125619,((Opisthokonta.Metazoa-Nasonia_vitripennis.GI.156553536:1.279817,(Excavata.Parabasalia-Trichomonas_vaginalis_G3.GI.154414622:0.539016,(Excavata.Parabasalia-Trichomonas_vaginalis_G3.GI.123444605:0.274337,Excavata.Parabasalia-Trichomonas_vaginalis_G3.GI.123507472:0.130261)99:0.133878)100:0.264311)87:0.064018,Opisthokonta.Fungi-Metarhizium_majus.GI.743668852:0.484378)84:0.084089)60:0.030961)29:0.061333)11:0.112227,(((Opisthokonta.Fungi-Monacrosporium_haptotylum.Monha1.6309:1.382166,Opisthokonta.Fungi-Glarea.GI.636761221:0.822349)81:0.154577,Opisthokonta.Fungi-Cladonia_grayi.JGIclagr2.105159:1.427474)38:0.075618,((Magnaporthales-Pyricularia_grisea.M82.contig_2016:0.830052,Opisthokonta.Fungi-Pyrenophora_teres_f_teres_0-1.GI.330924927:0.551667)100:0.432474,Magnaporthales-Pseudohelonectia_lignicola.scf281-snap-gene-0.44:0.977733)48:0.079076)6:0.101336)1:0.061786,(Opisthokonta.Fungi-Metarhizium.GI.629701601:1.159942,Chromalveolata.Dinoflagellates-Symbiodinium_minutum.v1.2.036614.t1:0.952266)23:0.067259)24:0.121941,Opisthokonta.Fungi-Aspergillus_nidulans_FGSC_A4.GI.67517919:0.849658)51:0.092320,Magnaporthales-Gaeumannomyces_graminis_var.graminis.M53.contig_2978:0.520164)47:0.138142,((Opisthokonta.Fungi-Sporothrix_schenckii.GI.550811384:0.452500,Opisthokonta.Fungi-Botrytis_cinerea_B05.10.GI.154310142:0.282575)100:0.092645,Opisthokonta.Fungi-Ophiostoma_piceae.GI.512187799:0.383305)100:0.572750)30:0.062658,Opisthokonta.Fungi-Cladonia_grayi.JGIclagr2.87534:1.421784)24:0.052400,(Opisthokonta.Fungi-Monacrosporium_haptotylum.Monha1.1186:1.154170,Magnaporthales-Pseudohelonectia_lignicola.scf39-snap-gene-0.231:0.933903)98:0.171171)47:0.196462,Opisthokonta.Fungi-Podospora_anserina_S_mat_.GI.171689444:0.988533)72:0.441561,Opisthokonta.Fungi-Metarhizium.GI.629735635:1.352127);
Magnaporthiopsis_incrustans.scf65_53.g44.tree	(Opisthokonta.Fungi-Schizophyllum_commune_H4-8.GI.302678685:1.836029,(((((Opisthokonta.Fungi-Monacrosporium_haptotylum.Monha1.1738:2.100890,Opisthokonta.Fungi-Monacrosporium_haptotylum.Monha1.495:0.572456)51:0.196954,Opisthokonta.Fungi-Tuber_melanosporum_Mel28.GI.296411472:0.854347)45:0.013951,Opisthokonta.Fungi-Grosmannia_clavigera.Grocl1.7209:2.159783)52:0.311366,(Opisthokonta.Fungi-Ophiostoma_piceae.GI.512188570:0.040441,Opisthokonta.Fungi-Ophiostoma_ulmi.g2644:0.062115)100:1.107126)52:0.239239,((((((Opisthokonta.Fungi-Monacrosporium_haptotylum.Monha1.5641:0.900387,(Opisthokonta.Fungi-Cordyceps_militaris_CM01.GI.573992677:0.508367,(((((Opisthokonta.Fungi-Cryphonectria_parasitica.Crypa1.40156:0.143583,Opisthokonta.Fungi-Pestalotiopsis_fici_W106-1.GI.630012259:0.131028)100:0.133774,Opisthokonta.Fungi-Togninia_minima_UCRPA7.GI.631247933:0.084122)98:0.072164,(((((Opisthokonta.Fungi-Phaeosphaeria_nodorum_SN15.GI.169597643:0.166308,(Opisthokonta.Fungi-Bipolaris_zeicola_26-R-13.GI.628185369:0.064651,Opisthokonta.Fungi-Setosphaeria_turcica_Et28A.GI.636584729:0.026357)99:0.016974)94:0.008305,Opisthokonta.Fungi-Pyrenophora_teres_f_teres_0-1.GI.330921168:0.046618)100:0.135281,((Opisthokonta.Fungi-Fusarium_graminearum_PH-1.GI.46127287:0.121199,Opisthokonta.Fungi-Fusarium_solani_mpVI_77-13-4.GI.302895155:0.065861)100:0.121378,(Opisthokonta.Fungi-Colletotrichum_orbiculare.GI.477533429:0.151755,(Opisthokonta.Fungi-Verticillium_dahliae_VdLs.17.GI.697072193:0.031137,Opisthokonta.Fungi-Verticillium_tricorpus.g7445.t1:0.029698)100:0.109176)93:0.032967)90:0.042624)57:0.020084,((Magnaporthales-Pyricularia_oryzae.MGG_02253:0.165242,Magnaporthales-Macgarvieomyces_juncicola.CBS61082A013_S2_L001_R1_001_.contig_3384:0.050884)100:0.089406,Magnaporthales-Magnaporthiopsis_rhizophila.scf6-processed-gene-0.270:0.132709)87:0.042117)63:0.033738,(Magnaporthales-Ophioceras_dolichostomum.scf128-augustus-gene-0.101:0.090192,Magnaporthales-Pseudohelonectia_lignicola.scf263-augustus-gene-0.61:0.075711)93:0.026092)70:0.056296)93:0.063511,((Opisthokonta.Fungi-Chaetomium_thermophilum_var_thermophilum_D.GI.576040588:0.150977,Opisthokonta.Fungi-Chaetomium_globosum_CBS_148.51.GI.116194908:0.101432)93:0.053959,Opisthokonta.Fungi-Myceliophthora.GI.367033443:0.070356)98:0.072752)87:0.098306,Opisthokonta.Fungi-Thielavia.GI.367044422:0.084090)78:0.095678)89:0.012264)82:0.110535,(Opisthokonta.Fungi-Fusarium_pseudograminearum_CS3096.GI.685864451:0.714490,(Opisthokonta.Fungi-Uncinocarpus.GI.258576341:0.280640,((Opisthokonta.Fungi-Penicillium_rubens_Wisconsin_54-1255.GI.255951796:0.000001,Opisthokonta.Fungi-Penicillium_rubens_Wisconsin_54-1255.GI.255930611:0.000001)100:0.259543,(Opisthokonta.Fungi-Aspergillus_flavus_NRRL3357.GI.238502285:0.127445,Opisthokonta.Fungi-Aspergillus_fumigatus_Af293.GI.146324645:0.123420)99:0.071192)100:0.130187)96:0.106721)100:0.093709)82:0.089018,Opisthokonta.Fungi-Neofusicoccum_parvum_UCRNP2.GI.615400147:0.172676)58:0.046165,Opisthokonta.Fungi-Talaromyces.GI.242783789:0.208728)41:0.056945,Opisthokonta.Fungi-Setosphaeria_turcica_Et28A.GI.636581931:0.191690)58:0.055321,(((((Opisthokonta.Fungi-Glarea.GI.636770667:0.283788,Opisthokonta.Fungi-Marssonina_brunnea_f_sp_multigermtubi_MB_m1.GI.597574037:0.121503)61:0.063980,Opisthokonta.Fungi-Glarea.GI.636763373:0.071076)49:0.043896,Opisthokonta.Fungi-Sclerotinia_sclerotiorum_1980_UF-70.GI.156044416:0.122803)44:0.033238,(((((Magnaporthales-Nakataea_oryzae.scf146-processed-gene-0.46:0.078479,(Magnaporthales-Magnaporthiopsis_rhizophila.scf2-processed-gene-1.140:0.044421,Magnaporthales-Magnaporthiopsis_incrustans.scf65_53.g44:0.059099)100:0.071865)88:0.048794,Magnaporthales-Pyricularia_oryzae.MGG_04202:0.167400)85:0.037527,(((Opisthokonta.Fungi-Colletotrichum_orbiculare.GI.477530304:0.099824,(Opisthokonta.Fungi-Colletotrichum_fioriniae_PJ7.GI.615438795:0.090245,Opisthokonta.Fungi-Colletotrichum_higginsianum.GI.380492268:0.029609)48:0.014866)67:0.027353,Opisthokonta.Fungi-Colletotrichum_sublineola.GI.640914965:0.027555)63:0.027579,Opisthokonta.Fungi-Colletotrichum_graminicola.GLRG_03323T0:0.010075)100:0.119918)89:0.037614,(((Magnaporthales-Ophioceras_leptosporum.CBS89470A014_S3_L001_R1_001_.contig_10302:0.239664,Magnaporthales-Ophioceras_dolichostomum.scf126-processed-gene-0.34:0.073059)84:0.000001,Magnaporthales-Ophioceras_commune.M91A005_S1_L001_R1_001_.contig_13820:0.074543)98:0.064158,Magnaporthales-Pseudohelonectia_lignicola.scf352-processed-gene-0.20:0.078742)94:0.030376)89:0.035300,((Opisthokonta.Fungi-Cryphonectria_parasitica.Crypa1.63684:0.179833,(Opisthokonta.Fungi-Diaporthe_longicolla.g13957.t1:0.032760,Opisthokonta.Fungi-Diaporthe_ampelina.g7277.t1:0.053799)100:0.069731)62:0.030467,(Opisthokonta.Fungi-Togninia_minima_UCRPA7.GI.631241986:0.057232,Opisthokonta.Fungi-Pestalotiopsis_fici_W106-1.GI.630021129:0.076432)80:0.044185)58:0.030840)99:0.063754)46:0.028900,(Opisthokonta.Fungi-Blumeria_graminis.JGIblugr1.23829:0.060992,Opisthokonta.Fungi-Blumeria_graminis.JGIblugr1.23825:0.025256)100:0.146449)66:0.043551)83:0.731213)86:0.215229,(Opisthokonta.Fungi-Puccinia_graminis_f_sp_tritici_CRL_75-36-700-.GI.403172872:1.102367,Opisthokonta.Fungi-Puccinia_graminis_f_sp_tritici_CRL_75-36-700-.GI.331238607:1.032750)95:0.385651);
[truncated: 693,768 more chars]
